# Supplementary material for: Integrating HiTOP and RDoC frameworks part II: shared and distinct biological mechanisms of externalizing and internalizing psychopathology
Source: Psychol Med. 2025 May 9;55:e137. doi: 10.1017/S0033291725000819 (PMC12094665; doi:10.1017/S0033291725000819)
Supplement: Davis et al. supplementary material [file S0033291725000819sup001.zip]

Archive with 2 entries (2 files):
- Supplementary Figures Part II.docx
- Supplementary Tables Part II.xlsx
