# Supplementary material for: Integrating HiTOP and RDoC frameworks part II: shared and distinct biological mechanisms of externalizing and internalizing psychopathology
Source: Psychol Med. 2025 May 9;55:e137. doi: 10.1017/S0033291725000819 (PMC12094665; doi:10.1017/S0033291725000819)
Supplement: Davis et al. supplementary material [file S0033291725000819sup001.zip › Supplementary Tables Part II.xlsx]

## Sheet: Contents
Supplementary Table Contents
Supplementary Table 1.		Genes identified by MAGMA as being significantly associated with the externalizing spectrum.
Supplementary Table 2.		Results of gene-set enrichment analyses.
Supplementary Table 3.		Genes identified by MAGMA as being significantly associated with the internalizing spectrum.
Supplementary Table 4.		Genes identified by MAGMA as being significantly associated with the second-order externalizing and internalizing spectrum.
Supplementary Table 5.		Significant results from TWAS of externalizing spectrum across 13 brain tissues.
Supplementary Table 6.		Significant results from TWAS of internalizing spectrum across 13 brain tissues.
Supplementary Table 7.		Significant results from TWAS of second-order externalizing and internalizing spectrum across 13 brain tissues.
Supplementary Table 8.		Significant results from TWAS of externalizing spectrum using PsychENCODE samples.
Supplementary Table 9.		Significant results from TWAS of internalizing spectrum using PsychENCODE samples.
Supplementary Table 10.		Significant results from TWAS of the second-order externalizing and internalizing spectrum using PsychENCODE samples.
Supplementary Table 11.		Drug repurposing results for the externalizing spectrum.
Supplementary Table 12.		Drug repurposing results for internalizing spectrum.
Supplementary Table 13.		Drug repurposing results for the second-order externalizing and internalizing spectrum.
Supplementary Table 14.		BrainXcan results for externalizing GWAS.
Supplementary Table 15.		BrainXcan results for internalizing GWAS.
Supplementary Table 16.		BrainXcan results for second-order externalizing and internalizing GWAS.
Supplementary Table 17.		Results of Mendelian Randomization analyses predicting health outcomes from psychopathology.

## Sheet: ST1
Supplementary Table 1. Genes identified by MAGMA as being significantly associated with the externalizing spectrum.
GENE	CHR	START	STOP	NSNPS	NPARAM	N	ZSTAT	P	SYMBOL	specific
ENSG00000107105	9	23690102	23826335	38	9	123059	8.0577	3.89e-16	ELAVL2	FALSE
ENSG00000171634	17	65821640	65980494	14	1	123059	7.9057	1.33e-15	BPTF	TRUE
ENSG00000119820	2	32502979	32541663	1	1	123059	7.894	1.46e-15	YIPF4	TRUE
ENSG00000088808	14	104200089	104313927	30	2	123059	7.8865	1.55e-15	PPP1R13B	TRUE
ENSG00000165752	10	134020996	134145351	24	4	123059	7.7866	3.44e-15	STK32C	TRUE
ENSG00000176697	11	27676440	27743605	9	2	123059	7.7731	3.83e-15	BDNF	TRUE
ENSG00000214435	10	104629273	104661656	15	4	123059	7.7481	4.66e-15	AS3MT	TRUE
ENSG00000173611	9	127704887	127905785	29	4	123059	7.7161	6e-15	SCAI	FALSE
ENSG00000186470	6	26365387	26378546	28	3	123059	7.6733	8.38e-15	BTN3A2	FALSE
ENSG00000112763	6	26458150	26476849	23	5	123059	7.6699	8.6e-15	BTN2A1	FALSE
ENSG00000196628	18	52889562	53332018	90	17	123059	7.622	1.25e-14	TCF4	FALSE
ENSG00000196712	17	29421945	29709134	60	2	123059	7.5663	1.92e-14	NF1	TRUE
ENSG00000115760	2	32582096	32843966	32	5	123059	7.5593	2.03e-14	BIRC6	FALSE
ENSG00000149295	11	113280318	113346413	40	6	123059	7.5474	2.22e-14	DRD2	FALSE
ENSG00000068745	3	48725436	48777786	16	2	123059	7.5004	3.18e-14	IP6K2	FALSE
ENSG00000175161	3	85008132	86123579	210	26	123059	7.4825	3.65e-14	CADM2	TRUE
ENSG00000149294	11	112831997	113149158	72	13	123059	7.4381	5.11e-14	NCAM1	FALSE
ENSG00000175806	8	9911778	10286401	197	26	123059	7.3703	8.51e-14	MSRA	FALSE
ENSG00000112249	6	100956070	101329248	80	5	123059	7.3686	8.62e-14	ASCC3	FALSE
ENSG00000187626	6	28212401	28227011	7	2	123059	7.3465	1.02e-13	ZKSCAN4	FALSE
ENSG00000158553	6	27253682	27279949	9	3	123059	7.3432	1.04e-13	POM121L2	TRUE
ENSG00000184588	1	66258197	66840259	134	23	123059	7.2153	2.69e-13	PDE4B	FALSE
ENSG00000166275	10	104613980	104624718	6	2	123059	7.1885	3.28e-13	C10orf32	TRUE
ENSG00000105655	19	18545198	18549111	1	1	123059	7.1669	3.84e-13	ISYNA1	TRUE
ENSG00000135250	7	104751151	105039755	72	6	123059	7.1595	4.05e-13	SRPK2	TRUE
ENSG00000124160	20	44689624	44718591	16	3	123059	7.0942	6.5e-13	NCOA5	FALSE
ENSG00000084764	2	27193480	27250064	25	1	123059	7.0779	7.32e-13	MAPRE3	FALSE
ENSG00000080802	7	135046547	135194875	35	5	123059	7.0223	1.09e-12	CNOT4	TRUE
ENSG00000171044	8	10753555	11058875	74	13	123059	7.0185	1.12e-12	XKR6	FALSE
ENSG00000140945	16	82660408	83830204	548	120	123059	7.0038	1.25e-12	CDH13	FALSE
ENSG00000113758	5	176883609	176901402	1	1	123059	7.0034	1.25e-12	DBN1	TRUE
ENSG00000148219	9	119187504	120177348	373	65	123059	6.9617	1.68e-12	ASTN2	FALSE
ENSG00000165915	11	47428683	47438047	5	2	123059	6.9389	1.98e-12	SLC39A13	FALSE
ENSG00000131323	14	103243813	103377837	26	3	123059	6.9182	2.29e-12	TRAF3	TRUE
ENSG00000131374	3	17198654	18486309	217	13	123059	6.9047	2.52e-12	TBC1D5	TRUE
ENSG00000150471	4	62066976	62944053	169	38	123059	6.8968	2.66e-12	LPHN3	FALSE
ENSG00000120860	12	102406705	102455927	1	1	123059	6.8866	2.86e-12	CCDC53	TRUE
ENSG00000078328	16	6069095	7763340	774	137	123059	6.8851	2.89e-12	RBFOX1	FALSE
ENSG00000136935	9	127640646	127710771	13	4	123059	6.8842	2.91e-12	GOLGA1	FALSE
ENSG00000048028	11	113668596	113746292	21	4	123059	6.8657	3.31e-12	USP28	FALSE
ENSG00000187475	6	26107640	26108364	1	1	123059	6.8645	3.34e-12	HIST1H1T	FALSE
ENSG00000187398	11	24518516	25104150	257	33	123059	6.8635	3.36e-12	LUZP2	TRUE
ENSG00000188316	10	118609023	118671299	4	2	123059	6.8605	3.43e-12	ENO4	FALSE
ENSG00000126861	17	29599031	29624557	7	2	123059	6.8424	3.89e-12	OMG	TRUE
ENSG00000140718	16	53737875	54155853	183	31	123059	6.8414	3.92e-12	FTO	TRUE
ENSG00000187391	7	77646393	79082890	636	103	123059	6.7997	5.24e-12	MAGI2	FALSE
ENSG00000184608	8	11225911	11296167	10	4	123059	6.789	5.65e-12	C8orf12	FALSE
ENSG00000110497	11	46417964	46615675	24	1	123059	6.7843	5.83e-12	AMBRA1	TRUE
ENSG00000166682	11	113558272	113577095	13	3	123059	6.7823	5.91e-12	TMPRSS5	TRUE
ENSG00000154822	3	16844159	17132086	128	14	123059	6.7794	6.03e-12	PLCL2	FALSE
ENSG00000187079	11	12695969	12966298	63	11	123059	6.7676	6.55e-12	TEAD1	TRUE
ENSG00000153064	4	102332443	102995969	125	21	123059	6.7631	6.75e-12	BANK1	TRUE
ENSG00000270316	10	104614029	104661656	26	4	123059	6.7513	7.32e-12	C10orf32-ASMT	TRUE
ENSG00000174891	3	157823644	158263519	218	12	123059	6.7442	7.69e-12	RSRC1	FALSE
ENSG00000197724	9	96338689	96441869	44	7	123059	6.7292	8.53e-12	PHF2	FALSE
ENSG00000155052	2	124782864	125672864	354	50	123059	6.7227	8.92e-12	CNTNAP5	FALSE
ENSG00000170624	5	155297354	156194799	271	27	123059	6.7053	1e-11	SGCD	TRUE
ENSG00000157851	2	27070615	27173219	34	2	123059	6.7035	1.02e-11	DPYSL5	FALSE
ENSG00000205882	8	11850692	11853821	1	1	123059	6.6987	1.05e-11	DEFB134	FALSE
ENSG00000205884	8	11831446	11832108	2	1	123059	6.6886	1.13e-11	DEFB136	FALSE
ENSG00000136574	8	11534468	11617511	13	5	123059	6.6878	1.13e-11	GATA4	FALSE
ENSG00000185565	3	115521235	117716095	784	102	123059	6.6775	1.22e-11	LSAMP	FALSE
ENSG00000173273	8	9413424	9639856	78	7	123059	6.6694	1.28e-11	TNKS	TRUE
ENSG00000104324	8	97657455	98161882	71	10	123059	6.6672	1.3e-11	CPQ	TRUE
ENSG00000172137	16	71392616	71424341	12	3	123059	6.6629	1.34e-11	CALB2	FALSE
ENSG00000196812	6	28092338	28097860	7	2	123059	6.6616	1.35e-11	ZSCAN16	FALSE
ENSG00000186889	2	62727356	62739029	6	2	123059	6.6515	1.45e-11	TMEM17	TRUE
ENSG00000084693	2	27265232	27293490	9	1	123059	6.6508	1.46e-11	AGBL5	TRUE
ENSG00000010704	6	26087509	26098571	8	3	123059	6.6403	1.57e-11	HFE	FALSE
ENSG00000077522	1	236849754	236927931	34	10	123059	6.6238	1.75e-11	ACTN2	TRUE
ENSG00000166747	16	71762913	71843104	14	3	123059	6.6137	1.87e-11	AP1G1	FALSE
ENSG00000138080	2	27301435	27309271	1	1	123059	6.6079	1.95e-11	EMILIN1	TRUE
ENSG00000170571	5	49692026	49739082	19	3	123059	6.6049	1.99e-11	EMB	TRUE
ENSG00000183638	8	10463859	10569697	19	7	123059	6.5879	2.23e-11	RP1L1	FALSE
ENSG00000198198	1	43855553	43918321	17	1	123059	6.5869	2.25e-11	SZT2	TRUE
ENSG00000116127	2	73612886	73837920	114	4	123059	6.5554	2.77e-11	ALMS1	TRUE
ENSG00000211450	11	57508825	57510986	1	1	123059	6.5232	3.44e-11	C11orf31	FALSE
ENSG00000173406	1	57460451	59012406	497	97	123059	6.5183	3.56e-11	DAB1	FALSE
ENSG00000128573	7	113726382	114333827	100	10	123059	6.5092	3.78e-11	FOXP2	FALSE
ENSG00000169519	11	28129795	28355054	29	4	123059	6.5035	3.92e-11	METTL15	TRUE
ENSG00000150275	10	55562531	57387702	742	84	123059	6.4929	4.21e-11	PCDH15	TRUE
ENSG00000185480	12	102513956	102591298	8	2	123059	6.4825	4.51e-11	PARPBP	TRUE
ENSG00000156603	11	57471186	57479693	1	1	123059	6.4592	5.26e-11	MED19	FALSE
ENSG00000188938	9	96208776	96215874	1	1	123059	6.444	5.82e-11	FAM120AOS	FALSE
ENSG00000213699	2	26987152	27004099	2	1	123059	6.4184	6.88e-11	SLC35F6	TRUE
ENSG00000152977	3	147111209	147228080	43	5	123059	6.4168	6.96e-11	ZIC1	TRUE
ENSG00000136573	8	11351510	11422113	34	7	123059	6.401	7.72e-11	BLK	FALSE
ENSG00000149091	11	46354455	46402104	5	2	123059	6.3901	8.29e-11	DGKZ	TRUE
ENSG00000235109	6	28292470	28324048	10	3	123059	6.361	1e-10	ZSCAN31	FALSE
ENSG00000117020	1	243651535	244014381	45	5	123059	6.3513	1.07e-10	AKT3	FALSE
ENSG00000121905	1	33351595	33364042	1	1	123059	6.3366	1.17e-10	HPCA	TRUE
ENSG00000138030	2	27309615	27323640	5	1	123059	6.3207	1.3e-10	KHK	FALSE
ENSG00000180596	6	26115101	26124154	5	2	123059	6.3157	1.34e-10	HIST1H2BC	FALSE
ENSG00000187164	10	118643742	118886097	5	1	123059	6.2978	1.51e-10	KIAA1598	FALSE
ENSG00000128655	2	178487980	178973066	370	24	123059	6.2977	1.51e-10	PDE11A	TRUE
ENSG00000145416	4	164445450	165305202	301	36	123059	6.2595	1.93e-10	45352	TRUE
ENSG00000166170	14	104022881	104029168	1	1	123059	6.2504	2.05e-10	BAG5	FALSE
ENSG00000152683	2	32390933	32449448	17	2	123059	6.2498	2.05e-10	SLC30A6	FALSE
ENSG00000174963	3	147103833	147124647	8	3	123059	6.2492	2.06e-10	ZIC4	TRUE
ENSG00000250038	4	28363901	28404486	26	2	123059	6.2442	2.13e-10	RP11-180C1.1	FALSE
ENSG00000048471	16	12070594	12668146	234	30	123059	6.2305	2.33e-10	SNX29	TRUE
ENSG00000265118	17	29632231	29645849	5	1	123059	6.1955	2.9e-10	CTD-2370N5.3	TRUE
ENSG00000152818	6	144606837	145174170	143	20	123059	6.1822	3.16e-10	UTRN	TRUE
ENSG00000144460	2	226265364	226518734	84	14	123059	6.1776	3.25e-10	NYAP2	FALSE
ENSG00000109906	11	113930315	114121398	76	22	123059	6.1748	3.31e-10	ZBTB16	TRUE
ENSG00000116497	1	33282368	33324476	8	3	123059	6.1236	4.57e-10	S100PBP	FALSE
ENSG00000040199	16	71671738	71758604	29	4	123059	6.1202	4.67e-10	PHLPP2	FALSE
ENSG00000119777	2	27255778	27264563	4	1	123059	6.1094	5e-10	TMEM214	TRUE
ENSG00000138028	2	27321757	27341995	3	1	123059	6.1094	5e-10	CGREF1	TRUE
ENSG00000131188	5	176873446	176883283	2	1	123059	6.1094	5e-10	PRR7	TRUE
ENSG00000182952	6	26538633	26546482	6	1	123059	6.1094	5e-10	HMGN4	FALSE
ENSG00000197153	6	27858093	27860884	2	1	123059	6.1094	5e-10	HIST1H3J	FALSE
ENSG00000079102	8	92967203	93115514	3	1	123059	6.1094	5e-10	RUNX1T1	TRUE
ENSG00000119414	9	127908852	127952218	7	2	123059	6.1094	5e-10	PPP6C	FALSE
ENSG00000148842	10	104678050	104849978	101	7	123059	6.1094	5e-10	CNNM2	TRUE
ENSG00000076685	10	104845940	104953056	47	4	123059	6.1094	5e-10	NT5C2	TRUE
ENSG00000185352	13	96743093	97485671	187	24	123059	6.1094	5e-10	HS6ST3	FALSE
ENSG00000137872	15	47476298	48066420	243	32	123059	6.1094	5e-10	SEMA6D	FALSE
ENSG00000185862	17	29630784	29641130	3	1	123059	6.1094	5e-10	EVI2B	TRUE
ENSG00000126860	17	29644578	29648902	3	1	123059	6.1094	5e-10	EVI2A	TRUE
ENSG00000130511	19	18529674	18545372	4	1	123059	6.1094	5e-10	SSBP4	TRUE
ENSG00000145934	5	166711804	167691162	184	53	123059	6.0872	5.75e-10	TENM2	FALSE
ENSG00000136531	2	166095912	166248818	97	10	123059	6.0249	8.46e-10	SCN2A	TRUE
ENSG00000224470	16	71879894	71919171	8	2	123059	6.0206	8.69e-10	ATXN1L	TRUE
ENSG00000175105	3	88188254	88193815	6	1	123059	6.0183	8.81e-10	ZNF654	FALSE
ENSG00000144034	2	73956231	73964527	1	1	123059	6.0002	9.85e-10	TPRKB	TRUE
ENSG00000131558	7	132937829	133751342	201	15	123059	5.9952	1.02e-09	EXOC4	FALSE
ENSG00000147724	8	139142266	139509065	71	21	123059	5.976	1.14e-09	FAM135B	FALSE
ENSG00000197279	6	28048753	28057341	6	2	123059	5.9732	1.16e-09	ZNF165	FALSE
ENSG00000091436	2	173940163	174132738	48	10	123059	5.9711	1.18e-09	MLTK	FALSE
ENSG00000143919	2	44589089	44999731	119	13	123059	5.969	1.19e-09	CAMKMT	TRUE
ENSG00000198315	6	28109688	28127250	9	2	123059	5.9665	1.21e-09	ZKSCAN8	FALSE
ENSG00000196776	3	107762145	107809872	1	1	123059	5.9491	1.35e-09	CD47	TRUE
ENSG00000187323	18	49866542	51057784	365	37	123059	5.9332	1.49e-09	DCC	FALSE
ENSG00000170209	11	113258513	113271140	9	2	123059	5.9151	1.66e-09	ANKK1	FALSE
ENSG00000167377	16	71481500	71496998	5	3	123059	5.9126	1.68e-09	ZNF23	FALSE
ENSG00000134532	12	23682440	24103966	106	34	123059	5.9047	1.77e-09	SOX5	FALSE
ENSG00000164181	5	60047618	60140216	50	7	123059	5.8809	2.04e-09	ELOVL7	TRUE
ENSG00000189298	6	28317691	28336947	10	2	123059	5.8721	2.15e-09	ZKSCAN3	TRUE
ENSG00000170456	12	31535157	31744031	30	5	123059	5.871	2.17e-09	DENND5B	TRUE
ENSG00000154319	8	11278972	11332224	16	4	123059	5.8641	2.26e-09	FAM167A	FALSE
ENSG00000105656	19	18553473	18632937	34	2	123059	5.8561	2.37e-09	ELL	TRUE
ENSG00000021574	2	32288680	32382706	15	2	123059	5.8543	2.4e-09	SPAST	FALSE
ENSG00000171587	21	41382926	42219065	220	55	123059	5.84	2.61e-09	DSCAM	TRUE
ENSG00000049167	5	60169658	60240900	26	5	123059	5.8384	2.64e-09	ERCC8	TRUE
ENSG00000182319	8	8175258	8244008	18	4	123059	5.8314	2.75e-09	SGK223	TRUE
ENSG00000124508	6	26383324	26395102	10	3	123059	5.815	3.03e-09	BTN2A2	TRUE
ENSG00000127663	19	4969125	5153606	57	9	123059	5.8062	3.2e-09	KDM4B	TRUE
ENSG00000079459	8	11653082	11696818	17	4	123059	5.7909	3.5e-09	FDFT1	FALSE
ENSG00000233822	6	27806323	27823487	3	1	123059	5.7863	3.6e-09	HIST1H2BN	FALSE
ENSG00000156395	10	106400859	107024993	352	23	123059	5.7863	3.6e-09	SORCS3	FALSE
ENSG00000130584	20	62375019	62462597	26	4	123059	5.7852	3.62e-09	ZBTB46	TRUE
ENSG00000101337	20	30697309	30755061	24	3	123059	5.7692	3.98e-09	TM9SF4	TRUE
ENSG00000157613	11	46299212	46342972	7	2	123059	5.7691	3.98e-09	CREB3L1	TRUE
ENSG00000160097	1	33327869	33338083	3	1	123059	5.7676	4.02e-09	FNDC5	FALSE
ENSG00000145526	5	19473060	20575982	248	37	123059	5.7612	4.18e-09	CDH18	TRUE
ENSG00000104643	8	11141925	11185646	14	3	123059	5.7564	4.3e-09	MTMR9	FALSE
ENSG00000091106	2	32449522	32490923	14	2	123059	5.7385	4.78e-09	NLRC4	FALSE
ENSG00000179097	3	88039846	88042919	1	1	123059	5.7374	4.81e-09	HTR1F	TRUE
ENSG00000175224	11	46638826	46696368	4	1	123059	5.731	4.99e-09	ATG13	TRUE
ENSG00000066336	11	47376411	47400127	8	1	123059	5.7302	5.02e-09	SPI1	FALSE
ENSG00000106771	9	111777432	111882225	40	7	123059	5.7271	5.11e-09	TMEM245	TRUE
ENSG00000144035	2	73867959	73869520	1	1	123059	5.7168	5.43e-09	NAT8	TRUE
ENSG00000139645	12	56631591	56652175	2	1	123059	5.715	5.49e-09	ANKRD52	TRUE
ENSG00000164182	5	60240956	60448853	72	7	123059	5.7128	5.56e-09	NDUFAF2	TRUE
ENSG00000196176	6	26021907	26022278	1	1	123059	5.7122	5.58e-09	HIST1H4A	TRUE
ENSG00000139540	12	56623833	56631630	2	1	123059	5.7108	5.62e-09	SLC39A5	TRUE
ENSG00000197061	6	26104104	26104518	2	1	123059	5.7014	5.94e-09	HIST1H4C	FALSE
ENSG00000256500	14	104029299	104152261	28	4	123059	5.6686	7.2e-09	RP11-73M18.2	FALSE
ENSG00000221909	7	99143931	99156159	1	1	123059	5.6675	7.25e-09	FAM200A	TRUE
ENSG00000124610	6	26017260	26018040	1	1	123059	5.658	7.66e-09	HIST1H1A	TRUE
ENSG00000136918	9	127615755	127620160	1	1	123059	5.6456	8.23e-09	WDR38	FALSE
ENSG00000130449	5	60628100	60841997	12	3	123059	5.6412	8.45e-09	ZSWIM6	TRUE
ENSG00000126214	14	104028233	104167888	36	4	123059	5.6345	8.78e-09	KLC1	FALSE
ENSG00000187987	6	28399707	28411279	10	2	123059	5.6278	9.12e-09	ZSCAN23	TRUE
ENSG00000184349	5	106712590	107006596	74	18	123059	5.617	9.71e-09	EFNA5	FALSE
ENSG00000147481	8	50822349	51706678	344	25	123059	5.6139	9.89e-09	SNTG1	TRUE
ENSG00000134864	13	101183810	101241782	16	1	123059	5.6089	1.02e-08	GGACT	TRUE
ENSG00000241468	7	99046098	99063954	5	1	123059	5.6062	1.03e-08	ATP5J2	TRUE
ENSG00000144048	2	73989311	74007284	4	1	123059	5.5837	1.18e-08	DUSP11	TRUE
ENSG00000117407	1	44398992	44402913	1	1	123059	5.5807	1.2e-08	ARTN	TRUE
ENSG00000168575	8	42273993	42397069	20	3	123059	5.579	1.21e-08	SLC20A2	TRUE
ENSG00000158691	6	28346732	28367511	24	3	123059	5.5752	1.24e-08	ZSCAN12	TRUE
ENSG00000109586	4	174089904	174245118	31	4	123059	5.569	1.28e-08	GALNT7	TRUE
ENSG00000254732	11	57509635	57560715	6	1	123059	5.5651	1.31e-08	RP11-691N7.6	FALSE
ENSG00000153944	17	55333212	55762046	110	36	123059	5.5545	1.39e-08	MSI2	TRUE
ENSG00000050438	12	51785101	51902980	15	2	123059	5.5516	1.42e-08	SLC4A8	TRUE
ENSG00000168528	1	31882412	31907525	8	1	123059	5.5499	1.43e-08	SERINC2	TRUE
ENSG00000032219	14	58765103	58840605	5	2	123059	5.5357	1.55e-08	ARID4A	TRUE
ENSG00000115504	2	62900986	63273622	40	6	123059	5.5346	1.56e-08	EHBP1	FALSE
ENSG00000129353	19	10713133	10755235	9	2	123059	5.5251	1.65e-08	SLC44A2	TRUE
ENSG00000138640	4	89647106	90032549	127	20	123059	5.5249	1.65e-08	FAM13A	TRUE
ENSG00000106246	7	99014362	99063787	9	1	123059	5.5238	1.66e-08	PTCD1	TRUE
ENSG00000248919	7	99017372	99063820	9	1	123059	5.5238	1.66e-08	ATP5J2-PTCD1	TRUE
ENSG00000075413	14	103851729	103970168	66	5	123059	5.5219	1.68e-08	MARK3	FALSE
ENSG00000110944	12	56732663	56734193	1	1	123059	5.5199	1.7e-08	IL23A	TRUE
ENSG00000066032	2	79412357	80875905	536	87	123059	5.5145	1.75e-08	CTNNA2	TRUE
ENSG00000171988	10	64926981	65225722	95	6	123059	5.5116	1.78e-08	JMJD1C	FALSE
ENSG00000120093	17	46626232	46682274	12	3	123059	5.5093	1.8e-08	HOXB3	TRUE
ENSG00000010818	6	143072604	143266338	50	12	123059	5.5076	1.82e-08	HIVEP2	FALSE
ENSG00000171456	20	30946155	31027122	13	1	123059	5.5003	1.9e-08	ASXL1	TRUE
ENSG00000084734	2	27719709	27746554	11	3	123059	5.4923	1.98e-08	GCKR	TRUE
ENSG00000162374	1	50513686	50669458	24	3	123059	5.4851	2.07e-08	ELAVL4	FALSE
ENSG00000140598	15	82422571	82555104	42	6	123059	5.4819	2.1e-08	EFTUD1	TRUE
ENSG00000198373	16	69796209	69975644	76	9	123059	5.4666	2.29e-08	WWP2	TRUE
ENSG00000198648	2	168810530	169104651	69	12	123059	5.4639	2.33e-08	STK39	TRUE
ENSG00000157429	16	71498453	71598992	33	7	123059	5.4634	2.34e-08	ZNF19	FALSE
ENSG00000112531	6	163835032	163999628	74	6	123059	5.4404	2.66e-08	QKI	TRUE
ENSG00000184647	8	10383056	10411676	11	4	123059	5.4392	2.68e-08	PRSS55	TRUE
ENSG00000105698	19	35759881	35770724	2	1	123059	5.4364	2.72e-08	USF2	TRUE
ENSG00000176209	8	42396298	42409603	5	1	123059	5.4306	2.81e-08	SMIM19	TRUE
ENSG00000213047	1	197473878	197744826	27	5	123059	5.4235	2.92e-08	DENND1B	FALSE
ENSG00000105697	19	35771619	35776046	3	1	123059	5.422	2.95e-08	HAMP	TRUE
ENSG00000205269	6	11537938	11583757	28	4	123059	5.4118	3.12e-08	TMEM170B	TRUE
ENSG00000140832	16	71660064	71676017	4	2	123059	5.4117	3.12e-08	MARVELD3	FALSE
ENSG00000160917	7	99036545	99054994	5	2	123059	5.4053	3.24e-08	CPSF4	TRUE
ENSG00000126215	14	104163946	104181841	9	3	123059	5.4015	3.3e-08	XRCC3	TRUE
ENSG00000180573	6	26124373	26139344	5	2	123059	5.3912	3.5e-08	HIST1H2AC	FALSE
ENSG00000181163	5	170814120	170838141	1	1	123059	5.3898	3.53e-08	NPM1	FALSE
ENSG00000197142	10	114133776	114188138	18	3	123059	5.3857	3.61e-08	ACSL5	TRUE
ENSG00000086827	11	113603909	113644533	12	3	123059	5.3826	3.67e-08	ZW10	TRUE
ENSG00000021645	14	78708734	80330762	333	66	123059	5.3719	3.89e-08	NRXN3	FALSE
ENSG00000107874	10	104183002	104192418	1	1	123059	5.3671	4e-08	CUEDC2	TRUE
ENSG00000136560	2	161993419	162092732	8	2	123059	5.3616	4.13e-08	TANK	FALSE
ENSG00000110756	11	18300223	18343745	19	3	123059	5.3595	4.17e-08	HPS5	TRUE
ENSG00000146109	6	26597180	26600278	5	2	123059	5.3584	4.2e-08	ABT1	TRUE
ENSG00000244694	6	47845764	48036425	72	8	123059	5.3535	4.31e-08	PTCHD4	TRUE
ENSG00000165966	12	41582250	41968392	149	21	123059	5.3318	4.86e-08	PDZRN4	TRUE
ENSG00000124557	6	26501449	26510650	6	1	123059	5.3241	5.07e-08	BTN1A1	TRUE
ENSG00000155511	5	152869175	153193429	147	23	123059	5.3214	5.15e-08	GRIA1	TRUE
ENSG00000269891	10	98757795	99052413	118	20	123059	5.317	5.27e-08	ARHGAP19-SLIT1	TRUE
ENSG00000078725	9	121915736	122131745	105	17	123059	5.2917	6.06e-08	BRINP1	TRUE
ENSG00000137185	6	28192664	28201260	4	1	123059	5.289	6.15e-08	ZSCAN9	TRUE
ENSG00000143614	1	153777201	153895451	7	3	123059	5.2821	6.39e-08	GATAD2B	TRUE
ENSG00000215346	8	10983980	10987745	2	1	123059	5.2815	6.41e-08	AF131215.5	FALSE
ENSG00000183579	22	29279580	29453475	40	5	123059	5.2813	6.41e-08	ZNRF3	TRUE
ENSG00000165879	10	99079022	99081672	1	1	123059	5.2811	6.42e-08	FRAT1	TRUE
ENSG00000136933	9	127962821	127996437	6	3	123059	5.2795	6.48e-08	RABEPK	FALSE
ENSG00000175764	9	124584207	124855885	44	8	123059	5.2728	6.72e-08	TTLL11	TRUE
ENSG00000152578	11	105480721	105852819	173	16	123059	5.2623	7.11e-08	GRIA4	TRUE
ENSG00000198837	1	153901977	153919172	2	1	123059	5.2602	7.2e-08	DENND4B	TRUE
ENSG00000149182	11	47185848	47198676	4	2	123059	5.254	7.44e-08	ARFGAP2	TRUE
ENSG00000090905	16	24741016	24838953	11	3	123059	5.2502	7.59e-08	TNRC6A	FALSE
ENSG00000182134	1	151742583	151763892	1	1	123059	5.2311	8.42e-08	TDRKH	TRUE
ENSG00000126091	1	44171495	44396831	60	6	123059	5.2269	8.62e-08	ST3GAL3	TRUE
ENSG00000017427	12	102789645	102874423	2	1	123059	5.218	9.04e-08	IGF1	TRUE
ENSG00000102471	13	80055287	80130210	19	4	123059	5.2162	9.13e-08	NDFIP2	FALSE
ENSG00000109919	11	47638867	47664175	7	2	123059	5.2053	9.69e-08	MTCH2	FALSE
ENSG00000179021	3	88198893	88217879	13	1	123059	5.2034	9.78e-08	C3orf38	FALSE
ENSG00000105538	19	49223844	49243978	2	1	123059	5.2032	9.79e-08	RASIP1	TRUE
ENSG00000261611	16	71481503	71523214	12	4	123059	5.1998	9.97e-08	AC010547.9	TRUE
ENSG00000148948	11	40135753	41481323	527	63	123059	5.1998	9.98e-08	LRRC4C	TRUE
ENSG00000149084	11	43577986	43878167	93	8	123059	5.1984	1e-07	HSD17B12	TRUE
ENSG00000186642	11	72287185	72385635	21	5	123059	5.1973	1.01e-07	PDE2A	TRUE
ENSG00000165219	9	128024073	128129486	4	1	123059	5.1967	1.01e-07	GAPVD1	TRUE
ENSG00000075884	2	143848931	144525921	174	22	123059	5.1952	1.02e-07	ARHGAP15	TRUE
ENSG00000048740	10	11047259	11378674	94	25	123059	5.1948	1.02e-07	CELF2	FALSE
ENSG00000152910	16	76311176	76593135	141	15	123059	5.1935	1.03e-07	CNTNAP4	TRUE
ENSG00000170500	2	100889753	100939195	26	4	123059	5.1848	1.08e-07	LONRF2	FALSE
ENSG00000168702	2	140988992	142889270	963	111	123059	5.1795	1.11e-07	LRP1B	FALSE
ENSG00000125970	20	32581452	32696114	33	4	123059	5.1755	1.14e-07	RALY	TRUE
ENSG00000146955	7	140103843	140126050	2	1	123059	5.1726	1.15e-07	RAB19	TRUE
ENSG00000171060	8	10530147	10558103	4	2	123059	5.1702	1.17e-07	C8orf74	FALSE
ENSG00000124568	6	25783125	25832287	43	6	123059	5.1693	1.17e-07	SLC17A1	FALSE
ENSG00000102908	16	69598997	69738569	46	6	123059	5.1675	1.19e-07	NFAT5	TRUE
ENSG00000162302	11	64126620	64139687	3	1	123059	5.167	1.19e-07	RPS6KA4	TRUE
ENSG00000182667	11	131240373	132206716	387	68	123059	5.1648	1.2e-07	NTM	TRUE
ENSG00000112139	6	37600284	37667082	67	12	123059	5.1603	1.23e-07	MDGA1	TRUE
ENSG00000124564	6	25833294	25882514	44	6	123059	5.1578	1.25e-07	SLC17A3	FALSE
ENSG00000165916	11	47440320	47447993	4	2	123059	5.1549	1.27e-07	PSMC3	FALSE
ENSG00000112039	6	35420138	35434880	8	2	123059	5.1539	1.28e-07	FANCE	TRUE
ENSG00000162385	1	53692564	53704282	6	2	123059	5.1532	1.28e-07	MAGOH	FALSE
ENSG00000196652	7	99102274	99132323	8	1	123059	5.1499	1.3e-07	ZKSCAN5	TRUE
ENSG00000119487	9	128199672	128469513	43	2	123059	5.1297	1.45e-07	MAPKAP1	TRUE
ENSG00000156564	6	40359325	40555204	68	6	123059	5.1271	1.47e-07	LRFN2	TRUE
ENSG00000104626	8	8859657	8974256	40	6	123059	5.1258	1.48e-07	ERI1	FALSE
ENSG00000198561	11	57520715	57587018	9	1	123059	5.124	1.5e-07	CTNND1	FALSE
ENSG00000151322	14	33404139	34273382	243	78	123059	5.1113	1.6e-07	NPAS3	FALSE
ENSG00000103449	16	51169886	51185278	3	1	123059	5.1111	1.6e-07	SALL1	TRUE
ENSG00000166748	15	86685227	87572283	337	40	123059	5.1085	1.62e-07	AGBL1	FALSE
ENSG00000143994	2	27346682	27353680	3	1	123059	5.1028	1.67e-07	ABHD1	TRUE
ENSG00000169594	15	83924655	83953466	7	2	123059	5.1009	1.69e-07	BNC1	TRUE
ENSG00000146555	7	3341080	4308632	469	45	123059	5.0941	1.75e-07	SDK1	FALSE
ENSG00000156599	11	57435219	57468659	8	2	123059	5.0939	1.75e-07	ZDHHC5	FALSE
ENSG00000110768	11	18343842	18388591	1	1	123059	5.0921	1.77e-07	GTF2H1	TRUE
ENSG00000125977	20	32676104	32700138	5	2	123059	5.0915	1.78e-07	EIF2S2	TRUE
ENSG00000272647	7	99156291	99205433	11	2	123059	5.091	1.78e-07	GS1-259H13.10	TRUE
ENSG00000106258	7	99245817	99277621	2	1	123059	5.0905	1.79e-07	CYP3A5	TRUE
ENSG00000077782	8	38268656	38326352	13	4	123059	5.078	1.91e-07	FGFR1	FALSE
ENSG00000147454	8	23386318	23432976	22	4	123059	5.0753	1.93e-07	SLC25A37	FALSE
ENSG00000156735	8	38034051	38070819	5	1	123059	5.0744	1.94e-07	BAG4	TRUE
ENSG00000115526	2	101008327	101034118	1	1	123059	5.0734	1.95e-07	CHST10	FALSE
ENSG00000183196	16	75510949	75529282	1	1	123059	5.0725	1.96e-07	CHST6	TRUE
ENSG00000137259	6	26033320	26033796	1	1	123059	5.0694	2e-07	HIST1H2AB	TRUE
ENSG00000092345	3	16628299	16711813	20	7	123059	5.0649	2.04e-07	DAZL	TRUE
ENSG00000139318	12	89741009	89747048	4	1	123059	5.0626	2.07e-07	DUSP6	TRUE
ENSG00000184305	4	91048686	92523064	424	60	123059	5.0608	2.09e-07	CCSER1	TRUE
ENSG00000103126	16	337440	402673	23	5	123059	5.0595	2.1e-07	AXIN1	TRUE
ENSG00000148795	10	104590288	104597290	9	2	123059	5.0594	2.1e-07	CYP17A1	TRUE
ENSG00000068796	5	61601989	61833076	113	8	123059	5.058	2.12e-07	KIF2A	FALSE
ENSG00000171631	11	72975550	73009662	3	1	123059	5.0551	2.15e-07	P2RY6	TRUE
ENSG00000197283	6	33387847	33421466	5	2	123059	5.0543	2.16e-07	SYNGAP1	TRUE
ENSG00000213719	6	31698358	31707540	2	1	123059	5.0532	2.17e-07	CLIC1	FALSE
ENSG00000163320	3	88101094	88199035	52	1	123059	5.051	2.2e-07	CGGBP1	FALSE
ENSG00000095539	10	102729275	102745628	4	1	123059	5.044	2.28e-07	SEMA4G	TRUE
ENSG00000164946	9	14734664	14910993	46	14	123059	5.041	2.32e-07	FREM1	TRUE
ENSG00000145743	5	107194736	107717799	250	19	123059	5.0322	2.42e-07	FBXL17	FALSE
ENSG00000162598	1	60452941	60539442	22	6	123059	5.0306	2.45e-07	C1orf87	TRUE
ENSG00000189079	12	46123448	46301823	8	2	123059	5.0257	2.51e-07	ARID2	TRUE
ENSG00000100207	22	42556019	42739622	48	9	123059	5.0229	2.55e-07	TCF20	TRUE
ENSG00000179796	3	26664297	26752267	26	5	123059	5.0193	2.59e-07	LRRC3B	TRUE
ENSG00000103494	16	53631595	53737850	31	3	123059	5.0161	2.64e-07	RPGRIP1L	TRUE
ENSG00000114805	3	155093369	155462856	176	15	123059	5.012	2.69e-07	PLCH1	TRUE
ENSG00000088986	12	120907653	120936296	4	2	123059	5.0027	2.83e-07	DYNLL1	TRUE
ENSG00000127952	7	75625656	75677322	11	3	123059	5.0009	2.85e-07	STYXL1	FALSE
ENSG00000118946	13	58205944	58303445	23	6	123059	4.9994	2.88e-07	PCDH17	FALSE
ENSG00000111801	6	26440700	26453643	14	3	123059	4.9976	2.9e-07	BTN3A3	TRUE
ENSG00000115211	2	27587219	27593353	1	1	123059	4.9959	2.93e-07	EIF2B4	TRUE
ENSG00000108671	17	30771279	30810336	4	1	123059	4.9926	2.98e-07	PSMD11	TRUE
ENSG00000197893	10	115348475	115423886	68	10	123059	4.9921	2.99e-07	NRAP	TRUE
ENSG00000144229	2	137523115	138435287	312	45	123059	4.9915	2.99e-07	THSD7B	TRUE
ENSG00000196569	6	129204342	129837714	229	23	123059	4.9902	3.02e-07	LAMA2	FALSE
ENSG00000124140	20	44650356	44688784	6	3	123059	4.99	3.02e-07	SLC12A5	FALSE
ENSG00000149305	11	113775399	113817287	5	2	123059	4.9876	3.06e-07	HTR3B	FALSE
ENSG00000055950	10	102729215	102747272	6	2	123059	4.9726	3.3e-07	MRPL43	TRUE
ENSG00000064835	3	87308554	87325737	4	1	123059	4.9694	3.36e-07	POU1F1	TRUE
ENSG00000134684	1	33240840	33283754	8	2	123059	4.9658	3.42e-07	YARS	TRUE
ENSG00000130023	6	170151718	170181680	17	2	123059	4.9628	3.47e-07	ERMARD	TRUE
ENSG00000254462	11	57480077	57559058	9	1	123059	4.9585	3.55e-07	TMX2-CTNND1	FALSE
ENSG00000175220	11	46698630	46722165	3	1	123059	4.9411	3.88e-07	ARHGAP1	TRUE
ENSG00000124693	6	26031817	26032288	1	1	123059	4.9386	3.93e-07	HIST1H3B	TRUE
ENSG00000111231	12	110890289	110907073	4	2	123059	4.9362	3.98e-07	GPN3	TRUE
ENSG00000054965	11	73111532	73309234	39	4	123059	4.933	4.05e-07	FAM168A	TRUE
ENSG00000167081	9	128509624	128729656	2	1	123059	4.9313	4.08e-07	PBX3	TRUE
ENSG00000178662	2	166326157	166545917	99	14	123059	4.9259	4.2e-07	CSRNP3	TRUE
ENSG00000196482	1	216676588	217311097	283	52	123059	4.9229	4.26e-07	ESRRG	FALSE
ENSG00000117461	1	46505812	46642160	19	3	123059	4.9194	4.34e-07	PIK3R3	TRUE
ENSG00000141314	17	30593195	30651680	13	4	123059	4.9149	4.44e-07	RHBDL3	TRUE
ENSG00000219438	22	48885272	49246724	154	30	123059	4.9136	4.47e-07	FAM19A5	TRUE
ENSG00000157388	3	53528683	53847760	56	17	123059	4.9123	4.5e-07	CACNA1D	TRUE
ENSG00000101017	20	44746911	44758502	9	3	123059	4.9105	4.54e-07	CD40	FALSE
ENSG00000196396	20	49126891	49201299	5	2	123059	4.9093	4.57e-07	PTPN1	TRUE
ENSG00000060688	1	31732417	31769662	9	2	123059	4.9082	4.59e-07	SNRNP40	TRUE
ENSG00000048828	9	96214004	96328397	30	5	123059	4.9071	4.62e-07	FAM120A	FALSE
ENSG00000144785	12	56679700	56709843	7	1	123059	4.9062	4.64e-07	RP11-977G19.10	TRUE
ENSG00000131242	17	29718642	29865236	15	6	123059	4.9014	4.76e-07	RAB11FIP4	TRUE
ENSG00000176920	19	49199228	49209207	5	1	123059	4.8991	4.81e-07	FUT2	TRUE
ENSG00000052126	12	19282648	19529334	30	7	123059	4.8977	4.85e-07	PLEKHA5	TRUE
ENSG00000162522	1	33207486	33240571	4	1	123059	4.8976	4.85e-07	KIAA1522	TRUE
ENSG00000109452	4	142944313	143768585	236	31	123059	4.8969	4.87e-07	INPP4B	TRUE
ENSG00000155903	3	141205889	141334184	8	2	123059	4.8942	4.93e-07	RASA2	TRUE
ENSG00000268085	8	23412287	23420651	6	1	123059	4.8931	4.96e-07	AC051642.1	FALSE
ENSG00000185008	3	75955846	77699115	393	72	123059	4.8922	4.99e-07	ROBO2	FALSE
ENSG00000171735	1	6845384	7829766	227	55	123059	4.887	5.12e-07	CAMTA1	TRUE
ENSG00000186628	15	83424114	83474822	21	6	123059	4.8863	5.14e-07	FSD2	TRUE
ENSG00000100399	22	41625517	41636938	4	1	123059	4.8804	5.29e-07	CHADL	TRUE
ENSG00000198597	19	30719197	31204445	115	28	123059	4.8795	5.32e-07	ZNF536	TRUE
ENSG00000163795	2	27600098	27603657	1	1	123059	4.8749	5.44e-07	ZNF513	TRUE
ENSG00000140455	15	63796793	63886839	18	4	123059	4.8729	5.5e-07	USP3	FALSE
ENSG00000196517	1	44457172	44497139	7	2	123059	4.8711	5.55e-07	SLC6A9	TRUE
ENSG00000172995	3	35680437	35835988	49	7	123059	4.865	5.72e-07	ARPP21	FALSE
ENSG00000178965	1	75033795	75139422	9	2	123059	4.8592	5.89e-07	C1orf173	TRUE
ENSG00000130227	8	21777180	21864096	23	3	123059	4.843	6.4e-07	XPO7	TRUE
ENSG00000102984	16	71893583	71929239	9	2	123059	4.8409	6.46e-07	ZNF821	TRUE
ENSG00000135473	12	56710007	56727837	5	1	123059	4.8403	6.48e-07	PAN2	TRUE
ENSG00000169851	4	30722037	31148422	83	12	123059	4.8357	6.63e-07	PCDH7	TRUE
ENSG00000048540	12	16701307	16763528	3	2	123059	4.8198	7.18e-07	LMO3	TRUE
ENSG00000133315	11	63766030	63933578	58	9	123059	4.8197	7.19e-07	MACROD1	FALSE
ENSG00000171189	21	30909254	31312351	123	24	123059	4.8143	7.38e-07	GRIK1	TRUE
ENSG00000022567	8	142217265	142318404	35	8	123059	4.8143	7.39e-07	SLC45A4	TRUE
ENSG00000150477	18	34409069	34812135	70	4	123059	4.8128	7.44e-07	KIAA1328	TRUE
ENSG00000172171	17	29224354	29233838	3	1	123059	4.8086	7.6e-07	TEFM	FALSE
ENSG00000163288	4	46995740	47428461	137	26	123059	4.804	7.78e-07	GABRB1	TRUE
ENSG00000171045	8	143293441	143484601	68	9	123059	4.7991	7.97e-07	TSNARE1	TRUE
ENSG00000138002	2	27667238	27712656	9	1	123059	4.7983	8e-07	IFT172	TRUE
ENSG00000155636	2	178977151	179003738	12	4	123059	4.7904	8.32e-07	RBM45	TRUE
ENSG00000254093	8	10622473	10697394	58	6	123059	4.788	8.42e-07	PINX1	FALSE
ENSG00000213390	10	98978996	99052413	38	4	123059	4.7872	8.46e-07	ARHGAP19	TRUE
ENSG00000182149	16	71879899	71962913	13	3	123059	4.7856	8.53e-07	IST1	TRUE
ENSG00000121753	1	32192718	32230494	5	1	123059	4.7839	8.6e-07	BAI2	TRUE
ENSG00000256053	14	104029299	104073860	6	1	123059	4.7823	8.66e-07	APOPT1	FALSE
ENSG00000171056	8	10581278	10697357	69	7	123059	4.7803	8.75e-07	SOX7	FALSE
ENSG00000174718	12	32112304	32146039	31	8	123059	4.7802	8.76e-07	KIAA1551	TRUE
ENSG00000149187	11	47487496	47587121	17	4	123059	4.7799	8.77e-07	CELF1	FALSE
ENSG00000176208	17	29158988	29222887	18	1	123059	4.7708	9.18e-07	ATAD5	FALSE
ENSG00000177679	7	75831216	75916605	14	3	123059	4.7686	9.28e-07	SRRM3	TRUE
ENSG00000143569	1	154192655	154243986	15	3	123059	4.768	9.3e-07	UBAP2L	TRUE
ENSG00000102595	13	96453834	96705736	55	5	123059	4.766	9.4e-07	UGGT2	TRUE
ENSG00000148943	11	27516123	27528320	1	1	123059	4.7635	9.51e-07	LIN7C	TRUE
ENSG00000100393	22	41487790	41576081	12	2	123059	4.7602	9.67e-07	EP300	TRUE
ENSG00000124226	20	48552948	48570429	8	1	123059	4.7567	9.84e-07	RNF114	TRUE
ENSG00000016391	3	53846362	53880417	3	2	123059	4.7557	9.89e-07	CHDH	TRUE
ENSG00000144962	3	172607148	172859058	60	11	123059	4.748	1.03e-06	SPATA16	TRUE
ENSG00000177694	3	174156363	175523428	375	74	123059	4.7443	1.05e-06	NAALADL2	TRUE
ENSG00000122482	1	91380859	91487829	23	2	123059	4.7439	1.05e-06	ZNF644	TRUE
ENSG00000204669	9	74666292	74687733	2	1	123059	4.7438	1.05e-06	C9orf57	TRUE
ENSG00000149179	11	46958240	47185936	66	6	123059	4.7407	1.06e-06	C11orf49	TRUE
ENSG00000176349	7	1878222	1889567	9	1	123059	4.7377	1.08e-06	AC110781.3	TRUE
ENSG00000157992	2	27665233	27669348	1	1	123059	4.7357	1.09e-06	KRTCAP3	TRUE
ENSG00000168071	11	64107695	64125006	5	1	123059	4.7354	1.09e-06	CCDC88B	TRUE
ENSG00000002822	7	1855429	2272878	79	11	123059	4.7344	1.1e-06	MAD1L1	FALSE
ENSG00000155099	8	92006024	92053292	7	2	123059	4.7262	1.14e-06	TMEM55A	FALSE
ENSG00000259164	14	77564654	77691805	44	12	123059	4.7203	1.18e-06	RP11-463C8.4	TRUE
ENSG00000149131	11	57364860	57382326	7	2	123059	4.7166	1.2e-06	SERPING1	FALSE
ENSG00000183230	10	67672276	69455927	711	76	123059	4.7161	1.2e-06	CTNNA3	TRUE
ENSG00000139218	12	46312914	46385903	17	3	123059	4.7142	1.21e-06	SCAF11	TRUE
ENSG00000115216	2	27650657	27665126	2	1	123059	4.7131	1.22e-06	NRBP1	TRUE
ENSG00000170581	12	56735381	56753939	4	1	123059	4.7109	1.23e-06	STAT2	TRUE
ENSG00000164035	4	101316498	101801283	179	19	123059	4.7106	1.24e-06	EMCN	FALSE
ENSG00000023041	10	114190058	114206672	1	1	123059	4.7091	1.24e-06	ZDHHC6	TRUE
ENSG00000096654	6	27418522	27440897	28	2	123059	4.7065	1.26e-06	ZNF184	FALSE
ENSG00000009307	1	115259534	115301297	9	2	123059	4.7055	1.27e-06	CSDE1	TRUE
ENSG00000105976	7	116312444	116438440	24	2	123059	4.7055	1.27e-06	MET	TRUE
ENSG00000182521	14	55880259	55923444	15	2	123059	4.7051	1.27e-06	TBPL2	TRUE
ENSG00000062485	12	56665483	56694176	7	1	123059	4.7018	1.29e-06	CS	TRUE
ENSG00000136379	15	80972025	81047962	40	7	123059	4.6967	1.32e-06	ABHD17C	TRUE
ENSG00000086200	5	61699799	61924409	88	6	123059	4.6938	1.34e-06	IPO11	FALSE
ENSG00000184060	17	29233362	29286340	6	1	123059	4.691	1.36e-06	ADAP2	TRUE
ENSG00000213593	11	57480072	57508445	4	1	123059	4.6879	1.38e-06	TMX2	FALSE
ENSG00000085788	8	38082736	38133076	5	1	123059	4.6861	1.39e-06	DDHD2	TRUE
ENSG00000164715	7	97736197	97838945	22	3	123059	4.6861	1.39e-06	LMTK2	TRUE
ENSG00000105699	19	35739233	35758867	15	4	123059	4.6856	1.4e-06	LSR	TRUE
ENSG00000136950	9	127624409	127640003	1	1	123059	4.6832	1.41e-06	ARPC5L	TRUE
ENSG00000204542	6	31079000	31080336	5	2	123059	4.6802	1.43e-06	C6orf15	FALSE
ENSG00000168959	11	88237744	88799113	181	17	123059	4.6715	1.5e-06	GRM5	FALSE
ENSG00000162761	1	165171104	165325952	50	14	123059	4.6714	1.5e-06	LMX1A	TRUE
ENSG00000115207	2	27548716	27579868	6	1	123059	4.6713	1.5e-06	GTF3C2	TRUE
ENSG00000196353	3	131252399	132004254	442	46	123059	4.6711	1.5e-06	CPNE4	TRUE
ENSG00000086015	1	46252659	46501796	89	4	123059	4.666	1.54e-06	MAST2	TRUE
ENSG00000229729	3	88108424	88188123	31	1	123059	4.663	1.56e-06	RP11-159G9.5	FALSE
ENSG00000006128	7	97361220	97369784	6	1	123059	4.6537	1.63e-06	TAC1	TRUE
ENSG00000196850	12	110969120	111021125	6	2	123059	4.6536	1.63e-06	PPTC7	TRUE
ENSG00000258386	14	32476108	32487891	6	3	123059	4.6508	1.65e-06	RP11-187E13.2	TRUE
ENSG00000173660	1	46769303	46782448	1	1	123059	4.6429	1.72e-06	UQCRH	TRUE
ENSG00000123119	8	91803778	91971636	51	4	123059	4.6401	1.74e-06	NECAB1	FALSE
ENSG00000101246	20	62329996	62339377	2	1	123059	4.6389	1.75e-06	ARFRP1	TRUE
ENSG00000154678	7	31790793	32338941	230	40	123059	4.6379	1.76e-06	PDE1C	TRUE
ENSG00000115163	2	26987157	27023935	17	2	123059	4.6375	1.76e-06	CENPA	TRUE
ENSG00000159592	1	46092976	46153785	19	2	123059	4.6334	1.8e-06	GPBP1L1	TRUE
ENSG00000166507	10	75561669	75571589	2	1	123059	4.6332	1.8e-06	NDST2	TRUE
ENSG00000178188	16	28857921	28885526	7	1	123059	4.6329	1.8e-06	SH2B1	TRUE
ENSG00000196141	2	201170604	201346986	88	14	123059	4.6307	1.82e-06	SPATS2L	TRUE
ENSG00000179915	2	50145643	51259674	487	55	123059	4.627	1.86e-06	NRXN1	FALSE
ENSG00000170959	11	30851916	31391357	158	11	123059	4.6262	1.86e-06	DCDC1	TRUE
ENSG00000265817	8	95390605	95449180	7	2	123059	4.6259	1.86e-06	FSBP	TRUE
ENSG00000100395	22	41601209	41627275	7	2	123059	4.6237	1.88e-06	L3MBTL2	TRUE
ENSG00000116991	1	232533711	232697304	50	3	123059	4.6191	1.93e-06	SIPA1L2	TRUE
ENSG00000141150	17	34058668	34070540	2	1	123059	4.6177	1.94e-06	RASL10B	TRUE
ENSG00000146039	6	25754927	25781419	27	4	123059	4.6169	1.95e-06	SLC17A4	TRUE
ENSG00000198746	1	27216979	27226957	2	1	123059	4.6109	2e-06	GPATCH3	TRUE
ENSG00000215421	18	72265106	72777627	104	16	123059	4.6055	2.06e-06	ZNF407	FALSE
ENSG00000176771	2	133429374	134326034	213	40	123059	4.6051	2.06e-06	NCKAP5	TRUE
ENSG00000129347	19	10663761	10676713	8	2	123059	4.6034	2.08e-06	KRI1	TRUE
ENSG00000132128	1	46726868	46769280	7	2	123059	4.5972	2.14e-06	LRRC41	TRUE
ENSG00000186866	21	46683843	46707813	7	1	123059	4.5949	2.16e-06	POFUT2	TRUE
ENSG00000125821	20	18568537	18744561	129	8	123059	4.5948	2.17e-06	DTD1	TRUE
ENSG00000141101	16	69775770	69788843	6	2	123059	4.5926	2.19e-06	NOB1	TRUE
ENSG00000197157	7	127292234	127732661	41	5	123059	4.5901	2.22e-06	SND1	TRUE
ENSG00000174437	12	110718561	110788898	4	1	123059	4.5843	2.28e-06	ATP2A2	TRUE
ENSG00000197275	8	95384188	95487337	12	2	123059	4.5836	2.29e-06	RAD54B	TRUE
ENSG00000189134	6	28227098	28228736	2	1	123059	4.583	2.29e-06	NKAPL	TRUE
ENSG00000108684	17	31340105	32501983	400	82	123059	4.5769	2.36e-06	ASIC2	TRUE
ENSG00000104327	8	91070836	91107703	11	1	123059	4.5743	2.39e-06	CALB1	FALSE
ENSG00000273154	20	62340216	62370456	11	2	123059	4.5699	2.44e-06	RP4-583P15.15	TRUE
ENSG00000259030	1	74663919	75009666	77	15	123059	4.5642	2.51e-06	FPGT-TNNI3K	TRUE
ENSG00000116783	1	74663947	75010112	77	15	123059	4.5642	2.51e-06	TNNI3K	TRUE
ENSG00000131748	17	37793318	37819737	2	1	123059	4.5615	2.54e-06	STARD3	TRUE
ENSG00000181019	16	69740899	69760854	5	2	123059	4.5594	2.57e-06	NQO1	TRUE
ENSG00000124019	2	225243415	225266802	19	4	123059	4.5528	2.65e-06	FAM124B	TRUE
ENSG00000204442	13	107820883	108519083	194	56	123059	4.5502	2.68e-06	FAM155A	TRUE
ENSG00000076513	12	110436991	110477568	6	2	123059	4.5455	2.74e-06	ANKRD13A	TRUE
ENSG00000172260	1	71861623	72748417	164	29	123059	4.5453	2.74e-06	NEGR1	TRUE
ENSG00000181315	6	26636518	26659980	9	2	123059	4.5418	2.79e-06	ZNF322	TRUE
ENSG00000104695	8	30631973	30671830	14	2	123059	4.5411	2.8e-06	PPP2CB	TRUE
ENSG00000107862	10	104005289	104142656	30	5	123059	4.5389	2.83e-06	GBF1	TRUE
ENSG00000130856	18	74534563	74682683	29	4	123059	4.5374	2.85e-06	ZNF236	TRUE
ENSG00000030419	2	213864429	214017151	16	3	123059	4.5314	2.93e-06	IKZF2	TRUE
ENSG00000107815	10	102747124	102754158	3	1	123059	4.5302	2.95e-06	C10orf2	TRUE
ENSG00000149782	11	64018995	64036622	1	1	123059	4.5284	2.97e-06	PLCB3	FALSE
ENSG00000173153	11	64073044	64084215	3	1	123059	4.5244	3.03e-06	ESRRA	TRUE
ENSG00000122861	10	75668935	75677255	4	1	123059	4.5217	3.07e-06	PLAU	TRUE
ENSG00000172817	8	65500320	65711318	58	5	123059	4.5135	3.19e-06	CYP7B1	TRUE
ENSG00000147548	8	38127215	38239790	19	1	123059	4.5128	3.2e-06	WHSC1L1	FALSE
ENSG00000070669	7	97481430	97501854	22	6	123059	4.5121	3.21e-06	ASNS	TRUE
ENSG00000170448	4	47849257	47916653	22	3	123059	4.5085	3.26e-06	NFXL1	TRUE
ENSG00000087274	4	2845584	2931803	20	3	123059	4.5077	3.28e-06	ADD1	TRUE
ENSG00000159588	1	46085716	46089729	1	1	123059	4.4999	3.4e-06	CCDC17	TRUE
ENSG00000089154	12	120565007	120632513	14	1	123059	4.4992	3.41e-06	GCN1L1	TRUE
ENSG00000138095	2	44113647	44223144	47	6	123059	4.4948	3.48e-06	LRPPRC	FALSE
ENSG00000170946	11	31391387	31453396	20	3	123059	4.4943	3.49e-06	DNAJC24	TRUE
ENSG00000185104	1	50905150	51425935	83	9	123059	4.4933	3.51e-06	FAF1	TRUE
ENSG00000091656	8	77593454	77779521	34	4	123059	4.493	3.51e-06	ZFHX4	FALSE
ENSG00000149292	11	113185251	113254266	18	5	123059	4.4917	3.53e-06	TTC12	FALSE

## Sheet: ST2
Supplementary Table 2. Results of gene-set enrichment analyses.
Externalizing - Top hit is significant after Bonferroni-correction
VARIABLE	TYPE	NGENES	BETA	BETA_STD	SE	P	FULL_NAME
GOMF_MRNA_3_UTR_BINDING	SET	69	0.65071	0.045376	0.14242	2.48e-06	GOMF_MRNA_3_UTR_BINDING
GOBP_AMIDE_BIOSYNTHETIC_PROC...	SET	597	0.22941	0.046163	0.050676	3.02e-06	GOBP_AMIDE_BIOSYNTHETIC_PROCESS
GOMF_TRANSCRIPTION_REGULATOR...2	SET	1154	0.17588	0.048184	0.039058	3.38e-06	GOMF_TRANSCRIPTION_REGULATOR_ACTIVITY
GOBP_PEPTIDE_BIOSYNTHETIC_PR...	SET	489	0.24523	0.044839	0.055286	4.63e-06	GOBP_PEPTIDE_BIOSYNTHETIC_PROCESS
GOBP_POSITIVE_REGULATION_OF_...460	SET	1339	0.15566	0.045604	0.035135	4.75e-06	GOBP_POSITIVE_REGULATION_OF_MACROMOLECULE_BIOSYNTHETIC_PROCESS
GOBP_POSITIVE_REGULATION_OF_...724	SET	1289	0.15502	0.044648	0.035868	7.8e-06	GOBP_POSITIVE_REGULATION_OF_RNA_METABOLIC_PROCESS
GOBP_POSITIVE_REGULATION_OF_...694	SET	7	1.9937	0.044379	0.46181	7.97e-06	GOBP_POSITIVE_REGULATION_OF_RECEPTOR_BINDING
GOMF_RRNA_CYTOSINE_METHYLTRA...	SET	2	3.4336	0.040862	0.81065	1.15e-05	GOMF_RRNA_CYTOSINE_METHYLTRANSFERASE_ACTIVITY
GOBP_CELLULAR_MACROMOLECULE_...1	SET	819	0.18789	0.043919	0.044471	1.2e-05	GOBP_CELLULAR_MACROMOLECULE_BIOSYNTHETIC_PROCESS
REACTOME_DNA_DAMAGE_REVERSAL	SET	7	1.7276	0.038457	0.41182	1.37e-05	REACTOME_DNA_DAMAGE_REVERSAL
Internalizing - No significant associations after Bonferroni-correction
VARIABLE	TYPE	NGENES	BETA	BETA_STD	SE	P	FULL_NAME
GOBP_BRANCHING_MORPHOGENESIS...2	SET	10	1.6355	0.043485	0.37199	5.54e-06	GOBP_BRANCHING_MORPHOGENESIS_OF_A_NERVE
GOBP_NEGATIVE_REGULATION_OF_...637	SET	44	0.71752	0.039969	0.16975	1.19e-05	GOBP_NEGATIVE_REGULATION_OF_SYNAPTIC_TRANSMISSION
GOCC_NEURON_TO_NEURON_SYNAPSE	SET	286	0.28557	0.040206	0.069557	2.03e-05	GOCC_NEURON_TO_NEURON_SYNAPSE
GOBP_SYNAPSE_ASSEMBLY	SET	141	0.41331	0.041072	0.10133	2.28e-05	GOBP_SYNAPSE_ASSEMBLY
GOBP_GLIAL_CELL_FATE_COMMITM...	SET	6	1.9989	0.041172	0.50424	3.7e-05	GOBP_GLIAL_CELL_FATE_COMMITMENT
GOMF_SIRNA_BINDING	SET	7	1.6376	0.036433	0.41562	4.09e-05	GOMF_SIRNA_BINDING
MIKKELSEN_ES_HCP_WITH_H3K27M...	SET	28	0.85497	0.038013	0.21867	4.64e-05	MIKKELSEN_ES_HCP_WITH_H3K27ME3
GOCC_SYNAPSE	SET	1087	0.13846	0.036891	0.035647	5.16e-05	GOCC_SYNAPSE
GOMF_PROTEIN_TYROSINE_KINASE...1	SET	28	0.90329	0.040162	0.23793	7.37e-05	GOMF_PROTEIN_TYROSINE_KINASE_ACTIVATOR_ACTIVITY
REACTOME_INCRETIN_SYNTHESIS_...	SET	19	0.90092	0.033007	0.23973	8.6e-05	REACTOME_INCRETIN_SYNTHESIS_SECRETION_AND_INACTIVATION
Second-Order Externalizing + Internalizing - No significant associations after Bonferroni-correction
VARIABLE	TYPE	NGENES	BETA	BETA_STD	SE	P	FULL_NAME
GOCC_SYNAPSE	SET	1087	0.16472	0.04389	0.038906	1.16e-05	GOCC_SYNAPSE
GOCC_POSTSYNAPSE	SET	501	0.23276	0.043038	0.056532	1.93e-05	GOCC_POSTSYNAPSE
SUZUKI_RESPONSE_TO_TSA	SET	12	1.5603	0.045445	0.37917	1.95e-05	SUZUKI_RESPONSE_TO_TSA
GOBP_SYNAPSE_ASSEMBLY	SET	141	0.4547	0.045188	0.11056	1.97e-05	GOBP_SYNAPSE_ASSEMBLY
GOBP_CELLULAR_RESPONSE_TO_UV...2	SET	8	2.0517	0.048797	0.5111	3e-05	GOBP_CELLULAR_RESPONSE_TO_UV_B
GOBP_REGULATION_OF_NEUROGENE...	SET	268	0.29689	0.040493	0.074169	3.15e-05	GOBP_REGULATION_OF_NEUROGENESIS
GOBP_REGULATION_OF_MESENCHYM...2	SET	7	1.7752	0.039495	0.44516	3.35e-05	GOBP_REGULATION_OF_MESENCHYMAL_STEM_CELL_DIFFERENTIATION
GOBP_REGULATION_OF_ARTERY_MO...	SET	2	3.8071	0.045284	0.9624	3.83e-05	GOBP_REGULATION_OF_ARTERY_MORPHOGENESIS
GOBP_CHROMATIN_ORGANIZATION	SET	428	0.22289	0.038195	0.056445	3.95e-05	GOBP_CHROMATIN_ORGANIZATION
GOBP_REGULATION_OF_AXONOGENE...	SET	113	0.45733	0.040728	0.11637	4.27e-05	GOBP_REGULATION_OF_AXONOGENESIS

## Sheet: ST3
Supplementary Table 3. Genes identified by MAGMA as being significantly associated with the internalizing spectrum.
GENE	CHR	START	STOP	NSNPS	NPARAM	N	ZSTAT	P	SYMBOL	specific
ENSG00000147324	8	8640864	8751155	45	6	367333	8.0577	3.89e-16	MFHAS1	FALSE
ENSG00000205882	8	11850692	11853821	1	1	367333	7.9836	7.1e-16	DEFB134	FALSE
ENSG00000136573	8	11351510	11422113	39	7	367333	7.8482	2.11e-15	BLK	FALSE
ENSG00000108379	17	44839872	44910520	15	2	367333	7.7161	6e-15	WNT3	FALSE
ENSG00000171044	8	10753555	11058875	109	14	367333	7.5136	2.88e-14	XKR6	FALSE
ENSG00000183638	8	10463859	10569697	20	7	367333	7.3872	7.5e-14	RP1L1	FALSE
ENSG00000225190	17	43513266	43568115	1	1	367333	7.1142	5.63e-13	PLEKHM1	FALSE
ENSG00000007372	11	31806340	31839509	9	3	367333	7.0902	6.7e-13	PAX6	FALSE
ENSG00000253426	8	9009252	9025646	1	1	367333	7.0791	7.25e-13	RP11-10A14.4	TRUE
ENSG00000184608	8	11225911	11296167	16	4	367333	7.0221	1.09e-12	C8orf12	FALSE
ENSG00000120088	17	43699267	43913194	21	2	367333	6.974	1.54e-12	CRHR1	FALSE
ENSG00000104643	8	11141925	11185646	26	2	367333	6.8941	2.71e-12	MTMR9	FALSE
ENSG00000136574	8	11534468	11617511	13	5	367333	6.892	2.75e-12	GATA4	FALSE
ENSG00000187323	18	49866542	51057784	334	37	367333	6.7621	6.8e-12	DCC	FALSE
ENSG00000205884	8	11831446	11832108	2	1	367333	6.7216	8.98e-12	DEFB136	FALSE
ENSG00000196628	18	52889562	53332018	57	13	367333	6.6439	1.53e-11	TCF4	FALSE
ENSG00000104626	8	8859657	8974256	42	6	367333	6.6131	1.88e-11	ERI1	FALSE
ENSG00000185920	9	98205262	98279339	7	2	367333	6.5732	2.46e-11	PTCH1	FALSE
ENSG00000139428	12	109991542	110011679	17	3	367333	6.3193	1.31e-10	MMAB	FALSE
ENSG00000124920	11	61520114	61555990	14	4	367333	6.2549	1.99e-10	MYRF	FALSE
ENSG00000112249	6	100956070	101329248	47	4	367333	6.2028	2.77e-10	ASCC3	FALSE
ENSG00000112246	6	100832891	100912805	17	3	367333	6.1762	3.28e-10	SIM1	FALSE
ENSG00000028116	2	58134786	58387055	75	10	367333	6.1557	3.74e-10	VRK2	FALSE
ENSG00000154319	8	11278972	11332224	16	4	367333	6.1416	4.09e-10	FAM167A	FALSE
ENSG00000175806	8	9911778	10286401	209	26	367333	6.1094	5e-10	MSRA	FALSE
ENSG00000099365	16	31000577	31021949	2	1	367333	6.1094	5e-10	STX1B	TRUE
ENSG00000073969	17	44668035	44834830	10	1	367333	6.1094	5e-10	NSF	FALSE
ENSG00000149972	11	98891683	100229616	585	81	367333	6.0612	6.76e-10	CNTN5	FALSE
ENSG00000162367	1	47681962	47697892	3	1	367333	5.9959	1.01e-09	TAL1	FALSE
ENSG00000079459	8	11653082	11696818	19	5	367333	5.9169	1.64e-09	FDFT1	FALSE
ENSG00000177479	3	48956254	49023815	11	2	367333	5.9087	1.72e-09	ARIH2	FALSE
ENSG00000171056	8	10581278	10697357	107	9	367333	5.9039	1.78e-09	SOX7	FALSE
ENSG00000099377	16	30996519	31000473	1	1	367333	5.8397	2.61e-09	HSD3B7	TRUE
ENSG00000253958	8	8559448	8561616	4	1	367333	5.8078	3.17e-09	CLDN23	TRUE
ENSG00000149294	11	112831997	113149158	94	13	367333	5.7556	4.32e-09	NCAM1	FALSE
ENSG00000254093	8	10622473	10697394	84	8	367333	5.7475	4.53e-09	PINX1	FALSE
ENSG00000099381	16	30968615	30996437	6	1	367333	5.7266	5.12e-09	SETD1A	TRUE
ENSG00000167074	22	41763337	41795330	6	2	367333	5.7066	5.76e-09	TEF	TRUE
ENSG00000099364	16	30934376	30960104	5	1	367333	5.6918	6.29e-09	FBXL19	TRUE
ENSG00000178252	3	49044495	49053386	1	1	367333	5.6746	6.95e-09	WDR6	TRUE
ENSG00000178149	3	49052921	49059726	2	1	367333	5.6642	7.39e-09	DALRD3	TRUE
ENSG00000119608	14	75319736	75330537	6	2	367333	5.6601	7.56e-09	PROX2	FALSE
ENSG00000114302	3	48782030	48885279	14	2	367333	5.6577	7.67e-09	PRKAR2A	FALSE
ENSG00000100403	22	41697526	41756151	4	1	367333	5.6452	8.25e-09	ZC3H7B	TRUE
ENSG00000172053	3	49133365	49142553	3	1	367333	5.642	8.4e-09	QARS	FALSE
ENSG00000168959	11	88237744	88799113	170	16	367333	5.6343	8.79e-09	GRM5	FALSE
ENSG00000134824	11	61560452	61634826	21	2	367333	5.5796	1.21e-08	FADS2	FALSE
ENSG00000100401	22	41641615	41682255	4	1	367333	5.5395	1.52e-08	RANGAP1	TRUE
ENSG00000203727	6	147830063	148058683	134	20	367333	5.539	1.52e-08	SAMD5	FALSE
ENSG00000156395	10	106400859	107024993	275	18	367333	5.5194	1.7e-08	SORCS3	FALSE
ENSG00000124160	20	44689624	44718591	13	3	367333	5.4797	2.13e-08	NCOA5	FALSE
ENSG00000134825	11	61535973	61560274	12	2	367333	5.4784	2.15e-08	TMEM258	FALSE
ENSG00000179603	7	126078652	126893348	404	30	367333	5.4779	2.15e-08	GRM8	FALSE
ENSG00000168496	11	61560109	61564716	1	1	367333	5.4462	2.57e-08	FEN1	FALSE
ENSG00000107105	9	23690102	23826335	37	9	367333	5.4426	2.63e-08	ELAVL2	FALSE
ENSG00000119689	14	75348594	75370448	4	1	367333	5.441	2.65e-08	DLST	FALSE
ENSG00000172575	15	38780304	38857776	9	3	367333	5.4369	2.71e-08	RASGRP1	FALSE
ENSG00000178568	2	212240446	213403565	457	80	367333	5.4004	3.33e-08	ERBB4	FALSE
ENSG00000149295	11	113280318	113346413	25	6	367333	5.3802	3.72e-08	DRD2	FALSE
ENSG00000078328	16	6069095	7763340	774	137	367333	5.332	4.86e-08	RBFOX1	FALSE
ENSG00000213676	6	32065953	32096030	9	4	367333	5.3291	4.94e-08	ATF6B	FALSE
ENSG00000170775	7	124386051	124405681	13	3	367333	5.3278	4.97e-08	GPR37	FALSE
ENSG00000215346	8	10983980	10987745	2	1	367333	5.3073	5.56e-08	AF131215.5	FALSE
ENSG00000110906	12	109886461	109915349	6	2	367333	5.2968	5.89e-08	KCTD10	FALSE
ENSG00000174527	12	109785708	109893328	53	6	367333	5.2642	7.04e-08	MYO1H	FALSE
ENSG00000142599	1	8412457	8877702	104	7	367333	5.2593	7.23e-08	RERE	FALSE
ENSG00000114268	3	48555117	48599448	1	1	367333	5.222	8.85e-08	PFKFB4	FALSE
ENSG00000162374	1	50513686	50669458	23	3	367333	5.2038	9.76e-08	ELAVL4	FALSE
ENSG00000198218	3	49067140	49131796	7	1	367333	5.2	9.97e-08	QRICH1	FALSE
ENSG00000118564	4	15606162	15683302	21	4	367333	5.1949	1.02e-07	FBXL5	FALSE
ENSG00000255394	8	11618896	11620309	1	1	367333	5.1864	1.07e-07	C8orf49	TRUE
ENSG00000121989	2	148602086	148688393	32	3	367333	5.1843	1.08e-07	ACVR2A	TRUE
ENSG00000204406	2	148778580	149275805	105	13	367333	5.1774	1.12e-07	MBD5	TRUE
ENSG00000103496	16	31044210	31054296	5	1	367333	5.1702	1.17e-07	STX4	TRUE
ENSG00000105866	7	21467652	21554440	4	1	367333	5.1664	1.19e-07	SP4	FALSE
ENSG00000134532	12	23682440	24103966	105	33	367333	5.162	1.22e-07	SOX5	FALSE
ENSG00000085382	6	105175968	105307794	58	6	367333	5.1508	1.3e-07	HACE1	FALSE
ENSG00000145743	5	107194736	107717799	250	19	367333	5.1484	1.31e-07	FBXL17	FALSE
ENSG00000146555	7	3341080	4308632	462	45	367333	5.135	1.41e-07	SDK1	FALSE
ENSG00000075413	14	103851729	103970168	66	5	367333	5.1199	1.53e-07	MARK3	FALSE
ENSG00000138095	2	44113647	44223144	47	6	367333	5.112	1.59e-07	LRPPRC	FALSE
ENSG00000091656	8	77593454	77779521	34	4	367333	5.1066	1.64e-07	ZFHX4	FALSE
ENSG00000151148	12	109915207	109974507	28	3	367333	5.106	1.65e-07	UBE3B	FALSE
ENSG00000173281	8	8993765	9009084	3	1	367333	5.0601	2.09e-07	PPP1R3B	TRUE
ENSG00000267710	19	56784138	56821819	1	1	367333	5.0511	2.2e-07	AC006116.20	TRUE
ENSG00000186472	7	82383329	82792246	89	13	367333	5.0503	2.21e-07	PCLO	FALSE
ENSG00000196482	1	216676588	217311097	283	52	367333	5.0379	2.35e-07	ESRRG	FALSE
ENSG00000236699	4	106473777	106629250	71	9	367333	5.0376	2.36e-07	ARHGEF38	FALSE
ENSG00000171060	8	10530147	10558103	4	2	367333	5.03	2.45e-07	C8orf74	FALSE
ENSG00000188107	6	64429876	66417118	688	45	367333	4.975	3.26e-07	EYS	FALSE
ENSG00000149485	11	61567099	61596790	7	1	367333	4.9645	3.44e-07	FADS1	FALSE
ENSG00000127948	7	75528518	75616173	9	3	367333	4.9554	3.61e-07	POR	FALSE
ENSG00000107249	9	3824127	4348392	258	53	367333	4.9395	3.92e-07	GLIS3	FALSE
ENSG00000049449	11	31833939	32127301	88	19	367333	4.9343	4.02e-07	RCN1	FALSE
ENSG00000113070	5	139712428	139726216	2	1	367333	4.9225	4.27e-07	HBEGF	FALSE
ENSG00000109920	11	47738072	47788995	1	1	367333	4.9006	4.78e-07	FNBP4	FALSE
ENSG00000162148	11	61248592	61258403	1	1	367333	4.8958	4.89e-07	PPP1R32	TRUE
ENSG00000113068	5	139624624	139682706	17	2	367333	4.8867	5.13e-07	PFDN1	FALSE
ENSG00000164051	3	48473574	48481866	6	1	367333	4.8507	6.15e-07	CCDC51	FALSE
ENSG00000048342	4	15471489	15603180	35	8	367333	4.8397	6.5e-07	CC2D2A	FALSE
ENSG00000185565	3	115521235	117716095	774	102	367333	4.8241	7.03e-07	LSAMP	FALSE
ENSG00000134802	11	57174427	57195053	2	1	367333	4.8076	7.64e-07	SLC43A3	FALSE
ENSG00000174306	20	39807088	39946312	31	5	367333	4.7959	8.1e-07	ZHX3	TRUE
ENSG00000068745	3	48725436	48777786	16	2	367333	4.7935	8.19e-07	IP6K2	FALSE
ENSG00000178537	3	48894369	48936426	10	1	367333	4.7597	9.69e-07	SLC25A20	FALSE
ENSG00000256591	11	61196692	61253294	24	1	367333	4.7413	1.06e-06	RP11-286N22.8	FALSE
ENSG00000144460	2	226265364	226518734	81	14	367333	4.7387	1.08e-06	NYAP2	FALSE
ENSG00000115970	2	43393800	43823185	198	12	367333	4.7348	1.1e-06	THADA	TRUE
ENSG00000019505	11	45261852	45307870	8	2	367333	4.7293	1.13e-06	SYT13	TRUE
ENSG00000138442	2	203739505	203879521	17	3	367333	4.7212	1.17e-06	WDR12	FALSE
ENSG00000128513	7	124462440	124570037	60	3	367333	4.7182	1.19e-06	POT1	TRUE
ENSG00000110921	12	110011060	110035067	14	3	367333	4.7099	1.24e-06	MVK	FALSE
ENSG00000164733	8	11700033	11726957	17	4	367333	4.7066	1.26e-06	CTSB	TRUE
ENSG00000138604	15	69452923	69564556	30	3	367333	4.703	1.28e-06	GLCE	FALSE
ENSG00000172046	3	49145479	49158371	4	1	367333	4.6733	1.48e-06	USP19	FALSE
ENSG00000006715	7	38762563	38971994	97	10	367333	4.6576	1.6e-06	VPS41	FALSE
ENSG00000137872	15	47476298	48066420	262	24	367333	4.6442	1.71e-06	SEMA6D	FALSE
ENSG00000172137	16	71392616	71424341	12	3	367333	4.6374	1.76e-06	CALB2	FALSE
ENSG00000065833	6	83920108	84140797	100	5	367333	4.6214	1.91e-06	ME1	FALSE
ENSG00000154822	3	16844159	17132086	121	13	367333	4.6208	1.91e-06	PLCL2	FALSE
ENSG00000184226	13	66876967	67804468	264	37	367333	4.6194	1.92e-06	PCDH9	FALSE
ENSG00000167395	16	31085743	31095517	3	1	367333	4.6165	1.95e-06	ZNF646	TRUE
ENSG00000151779	2	15307032	15701454	79	10	367333	4.6149	1.97e-06	NBAS	FALSE
ENSG00000124140	20	44650356	44688784	6	3	367333	4.596	2.15e-06	SLC12A5	FALSE
ENSG00000129292	8	133787618	133861052	5	2	367333	4.592	2.19e-06	PHF20L1	FALSE
ENSG00000100412	22	41865129	41924993	12	2	367333	4.5855	2.26e-06	ACO2	TRUE
ENSG00000140632	16	4853204	4897343	8	2	367333	4.5775	2.35e-06	GLYR1	FALSE
ENSG00000187049	11	61159159	61166335	1	1	367333	4.5763	2.37e-06	TMEM216	FALSE
ENSG00000144567	2	220040947	220050201	6	1	367333	4.5715	2.42e-06	FAM134A	TRUE
ENSG00000123908	8	141541264	141645718	30	6	367333	4.5647	2.5e-06	AGO2	FALSE
ENSG00000164050	3	48445261	48471594	8	1	367333	4.5644	2.5e-06	PLXNB1	FALSE
ENSG00000173406	1	57460451	59012406	497	97	367333	4.5542	2.63e-06	DAB1	FALSE
ENSG00000164049	3	48413709	48442666	13	1	367333	4.5492	2.69e-06	FBXW12	FALSE
ENSG00000138785	4	106603784	106817143	43	5	367333	4.5393	2.82e-06	INTS12	TRUE
ENSG00000139697	12	123773656	123849390	25	4	367333	4.5365	2.86e-06	SBNO1	TRUE
ENSG00000177352	3	49199968	49203754	1	1	367333	4.5319	2.92e-06	CCDC71	FALSE
ENSG00000196569	6	129204342	129837714	229	23	367333	4.5312	2.93e-06	LAMA2	FALSE
ENSG00000110693	11	15987995	16761138	168	21	367333	4.5138	3.18e-06	SOX6	FALSE
ENSG00000178467	3	49027319	49044587	4	1	367333	4.5132	3.19e-06	P4HTM	FALSE
ENSG00000007237	17	9813926	10101868	66	25	367333	4.512	3.21e-06	GAS7	FALSE
ENSG00000166133	15	40861499	40866659	3	2	367333	4.5065	3.3e-06	RPUSD2	FALSE
ENSG00000176994	17	18218624	18226517	11	2	367333	4.5063	3.3e-06	SMCR8	FALSE
ENSG00000166510	18	52568740	52626739	12	2	367333	4.5052	3.32e-06	CCDC68	TRUE
ENSG00000172995	3	35680437	35835988	49	7	367333	4.5015	3.37e-06	ARPP21	FALSE
ENSG00000165912	11	47199076	47207994	1	1	367333	4.5011	3.38e-06	PACSIN3	TRUE
ENSG00000149532	11	61170121	61197503	4	1	367333	4.5003	3.39e-06	CPSF7	TRUE

## Sheet: ST4
Supplementary Table 4. Genes identified by MAGMA as being significantly associated with the second-order externalizing and internalizing spectrum.
GENE	CHR	START	STOP	NSNPS	NPARAM	N	ZSTAT	P	SYMBOL	shared
ENSG00000188938	9	96208776	96215874	1	1	125394	8.7439	1.1257e-18	FAM120AOS	FALSE
ENSG00000187323	18	49866542	51057784	366	37	125394	8.2382	8.7399e-17	DCC	TRUE
ENSG00000178467	3	49027319	49044587	2	1	125394	8.0629	3.7257e-16	P4HTM	FALSE
ENSG00000124160	20	44689624	44718591	16	3	125394	7.7592	4.2744e-15	NCOA5	TRUE
ENSG00000156603	11	57471186	57479693	1	1	125394	7.7199	5.8198e-15	MED19	FALSE
ENSG00000107105	9	23690102	23826335	38	9	125394	7.7016	6.7168e-15	ELAVL2	TRUE
ENSG00000211450	11	57508825	57510986	1	1	125394	7.6955	7.0467e-15	C11orf31	FALSE
ENSG00000197724	9	96338689	96441869	44	7	125394	7.6944	7.1054e-15	PHF2	FALSE
ENSG00000114268	3	48555117	48599448	1	1	125394	7.6771	8.1338e-15	PFKFB4	FALSE
ENSG00000106460	7	12250867	12282993	19	2	125394	7.6767	8.1601e-15	TMEM106B	FALSE
ENSG00000048828	9	96214004	96328397	30	5	125394	7.5644	1.9484e-14	FAM120A	FALSE
ENSG00000170209	11	113258513	113271140	9	2	125394	7.5392	2.3648e-14	ANKK1	FALSE
ENSG00000156395	10	106400859	107024993	395	25	125394	7.4008	6.7676e-14	SORCS3	TRUE
ENSG00000007372	11	31806340	31839509	10	3	125394	7.3854	7.5995e-14	PAX6	FALSE
ENSG00000154822	3	16844159	17132086	127	13	125394	7.0188	1.1186e-12	PLCL2	TRUE
ENSG00000112246	6	100832891	100912805	17	3	125394	6.9301	2.1028e-12	SIM1	FALSE
ENSG00000168959	11	88237744	88799113	181	17	125394	6.9226	2.2169e-12	GRM5	TRUE
ENSG00000179915	2	50145643	51259674	487	55	125394	6.9013	2.5765e-12	NRXN1	FALSE
ENSG00000172137	16	71392616	71424341	12	3	125394	6.8725	3.1545e-12	CALB2	TRUE
ENSG00000165915	11	47428683	47438047	5	2	125394	6.8712	3.1826e-12	SLC39A13	FALSE
ENSG00000184588	1	66258197	66840259	115	23	125394	6.8682	3.2502e-12	PDE4B	FALSE
ENSG00000041353	18	52385091	52562747	34	4	125394	6.7733	6.2922e-12	RAB27B	FALSE
ENSG00000162374	1	50513686	50669458	24	3	125394	6.7653	6.6518e-12	ELAVL4	TRUE
ENSG00000134532	12	23682440	24103966	106	34	125394	6.7212	9.0103e-12	SOX5	TRUE
ENSG00000173406	1	57460451	59012406	497	97	125394	6.6547	1.4197e-11	DAB1	TRUE
ENSG00000101017	20	44746911	44758502	9	3	125394	6.6475	1.4908e-11	CD40	FALSE
ENSG00000149972	11	98891683	100229616	591	81	125394	6.6269	1.7145e-11	CNTN5	FALSE
ENSG00000115760	2	32582096	32843966	30	5	125394	6.5679	2.5508e-11	BIRC6	FALSE
ENSG00000114302	3	48782030	48885279	10	1	125394	6.5533	2.8131e-11	PRKAR2A	FALSE
ENSG00000164078	3	49924435	49941299	3	1	125394	6.5481	2.9139e-11	MST1R	FALSE
ENSG00000185565	3	115521235	117716095	794	103	125394	6.5245	3.4104e-11	LSAMP	TRUE
ENSG00000173531	3	49721380	49726934	1	1	125394	6.5177	3.5703e-11	MST1	FALSE
ENSG00000196482	1	216676588	217311097	283	52	125394	6.5171	3.5847e-11	ESRRG	TRUE
ENSG00000163320	3	88101094	88199035	52	1	125394	6.4887	4.3294e-11	CGGBP1	FALSE
ENSG00000233822	6	27806323	27823487	4	1	125394	6.4731	4.8013e-11	HIST1H2BN	FALSE
ENSG00000144460	2	226265364	226518734	84	14	125394	6.473	4.8054e-11	NYAP2	TRUE
ENSG00000117020	1	243651535	244014381	63	5	125394	6.4563	5.3649e-11	AKT3	FALSE
ENSG00000164077	3	49946302	49967606	4	1	125394	6.4392	6.0045e-11	MON1A	FALSE
ENSG00000173611	9	127704887	127905785	29	4	125394	6.4384	6.0387e-11	SCAI	FALSE
ENSG00000105866	7	21467652	21554440	4	1	125394	6.3738	9.223e-11	SP4	FALSE
ENSG00000114378	3	50337320	50349812	1	1	125394	6.3644	9.8038e-11	HYAL1	FALSE
ENSG00000165916	11	47440320	47447993	4	2	125394	6.3586	1.0181e-10	PSMC3	FALSE
ENSG00000131558	7	132937829	133751342	201	15	125394	6.3521	1.062e-10	EXOC4	FALSE
ENSG00000185352	13	96743093	97485671	176	25	125394	6.331	1.2177e-10	HS6ST3	FALSE
ENSG00000091656	8	77593454	77779521	34	4	125394	6.3298	1.2272e-10	ZFHX4	TRUE
ENSG00000119596	14	75230069	75322244	35	5	125394	6.3181	1.324e-10	YLPM1	FALSE
ENSG00000175105	3	88188254	88193815	6	1	125394	6.2793	1.7001e-10	ZNF654	FALSE
ENSG00000003756	3	50126341	50156454	6	1	125394	6.2515	2.0324e-10	RBM5	FALSE
ENSG00000177479	3	48956254	49023815	8	1	125394	6.2482	2.0765e-10	ARIH2	FALSE
ENSG00000119608	14	75319736	75330537	9	3	125394	6.2428	2.1488e-10	PROX2	FALSE
ENSG00000140455	15	63796793	63886839	18	4	125394	6.2216	2.4602e-10	USP3	FALSE
ENSG00000155052	2	124782864	125672864	353	50	125394	6.1873	3.0594e-10	CNTNAP5	FALSE
ENSG00000112763	6	26458150	26476849	20	5	125394	6.1868	3.0692e-10	BTN2A1	FALSE
ENSG00000124140	20	44650356	44688784	6	3	125394	6.1832	3.1398e-10	SLC12A5	TRUE
ENSG00000078328	16	6069095	7763340	768	139	125394	6.1824	3.1573e-10	RBFOX1	TRUE
ENSG00000164068	3	49726932	49758962	8	2	125394	6.1658	3.5056e-10	RNF123	FALSE
ENSG00000178537	3	48894369	48936426	8	1	125394	6.1442	4.0184e-10	SLC25A20	FALSE
ENSG00000147324	8	8640864	8751155	41	5	125394	6.1418	4.0785e-10	MFHAS1	FALSE
ENSG00000004534	3	49977440	50137478	44	3	125394	6.1286	4.433e-10	RBM6	FALSE
ENSG00000186472	7	82383329	82792246	107	12	125394	6.1275	4.4627e-10	PCLO	FALSE
ENSG00000198218	3	49067140	49131796	2	1	125394	6.1094	5e-10	QRICH1	FALSE
ENSG00000172046	3	49145479	49158371	3	1	125394	6.1094	5e-10	USP19	FALSE
ENSG00000177352	3	49199968	49203754	2	1	125394	6.1094	5e-10	CCDC71	FALSE
ENSG00000173421	3	49235861	49295537	8	1	125394	6.1094	5e-10	CCDC36	FALSE
ENSG00000229729	3	88108424	88188123	31	1	125394	6.1094	5e-10	RP11-159G9.5	FALSE
ENSG00000112249	6	100956070	101329248	80	5	125394	6.1094	5e-10	ASCC3	TRUE
ENSG00000109919	11	47638867	47664175	7	2	125394	6.1094	5e-10	MTCH2	FALSE
ENSG00000149294	11	112831997	113149158	97	13	125394	6.1094	5e-10	NCAM1	TRUE
ENSG00000149295	11	113280318	113346413	40	6	125394	6.1094	5e-10	DRD2	TRUE
ENSG00000196628	18	52889562	53332018	86	17	125394	6.1094	5e-10	TCF4	TRUE
ENSG00000124920	11	61520114	61555990	14	4	125394	6.109	5.0137e-10	MYRF	FALSE
ENSG00000146555	7	3341080	4308632	476	45	125394	6.0557	6.992e-10	SDK1	TRUE
ENSG00000166747	16	71762913	71843104	14	3	125394	6.0448	7.4789e-10	AP1G1	FALSE
ENSG00000028116	2	58134786	58387055	75	10	125394	6.0442	7.5081e-10	VRK2	FALSE
ENSG00000196569	6	129204342	129837714	229	23	125394	6.04	7.707e-10	LAMA2	TRUE
ENSG00000172575	15	38780304	38857776	10	3	125394	6.03	8.1956e-10	RASGRP1	FALSE
ENSG00000113068	5	139624624	139682706	17	2	125394	6.0211	8.6643e-10	PFDN1	FALSE
ENSG00000008196	6	50786436	50815326	15	4	125394	6.0099	9.2845e-10	TFAP2B	FALSE
ENSG00000164076	3	49895421	49907655	3	1	125394	6.0095	9.3039e-10	CAMKV	FALSE
ENSG00000085382	6	105175968	105307794	58	6	125394	6.0045	9.5986e-10	HACE1	FALSE
ENSG00000196782	4	140637907	141075338	135	25	125394	6.0009	9.8133e-10	MAML3	FALSE
ENSG00000172053	3	49133365	49142553	3	1	125394	6.0002	9.8563e-10	QARS	FALSE
ENSG00000138442	2	203739505	203879521	17	3	125394	5.9943	1.0218e-09	WDR12	FALSE
ENSG00000010704	6	26087509	26098571	8	3	125394	5.9913	1.0408e-09	HFE	FALSE
ENSG00000139428	12	109991542	110011679	17	3	125394	5.9424	1.4041e-09	MMAB	FALSE
ENSG00000165379	14	42076773	42373752	88	11	125394	5.936	1.4603e-09	LRFN5	FALSE
ENSG00000149187	11	47487496	47587121	17	4	125394	5.9038	1.7765e-09	CELF1	FALSE
ENSG00000145934	5	166711804	167691162	186	54	125394	5.9018	1.798e-09	TENM2	FALSE
ENSG00000048740	10	11047259	11378674	94	25	125394	5.8849	1.9918e-09	CELF2	FALSE
ENSG00000049449	11	31833939	32127301	88	19	125394	5.8634	2.2678e-09	RCN1	FALSE
ENSG00000254462	11	57480077	57559058	9	1	125394	5.8469	2.5045e-09	TMX2-CTNND1	FALSE
ENSG00000179603	7	126078652	126893348	404	30	125394	5.8436	2.5536e-09	GRM8	FALSE
ENSG00000010818	6	143072604	143266338	50	12	125394	5.8376	2.6487e-09	HIVEP2	FALSE
ENSG00000166748	15	86685227	87572283	337	40	125394	5.8246	2.8626e-09	AGBL1	FALSE
ENSG00000119414	9	127908852	127952218	12	2	125394	5.8196	2.9499e-09	PPP6C	FALSE
ENSG00000002822	7	1855429	2272878	94	13	125394	5.8195	2.9506e-09	MAD1L1	FALSE
ENSG00000066336	11	47376411	47400127	8	1	125394	5.7852	3.6217e-09	SPI1	FALSE
ENSG00000127952	7	75625656	75677322	11	3	125394	5.7627	4.1381e-09	STYXL1	FALSE
ENSG00000021574	2	32288680	32382706	11	2	125394	5.7495	4.4759e-09	SPAST	FALSE
ENSG00000120088	17	43699267	43913194	21	2	125394	5.7173	5.411e-09	CRHR1	FALSE
ENSG00000109920	11	47738072	47788995	11	2	125394	5.7058	5.7897e-09	FNBP4	FALSE
ENSG00000197153	6	27858093	27860884	2	1	125394	5.6857	6.5142e-09	HIST1H3J	FALSE
ENSG00000040199	16	71671738	71758604	29	4	125394	5.6824	6.6414e-09	PHLPP2	FALSE
ENSG00000138095	2	44113647	44223144	47	6	125394	5.6783	6.8002e-09	LRPPRC	TRUE
ENSG00000118564	4	15606162	15683302	21	4	125394	5.6746	6.9526e-09	FBXL5	FALSE
ENSG00000198315	6	28109688	28127250	9	2	125394	5.6745	6.9532e-09	ZKSCAN8	FALSE
ENSG00000111707	12	118814185	118855840	19	1	125394	5.6659	7.3112e-09	SUDS3	FALSE
ENSG00000118946	13	58205944	58303445	23	6	125394	5.6628	7.4446e-09	PCDH17	FALSE
ENSG00000172409	11	57416465	57429340	5	2	125394	5.6613	7.5096e-09	CLP1	FALSE
ENSG00000187626	6	28212401	28227011	6	2	125394	5.6501	8.0184e-09	ZKSCAN4	FALSE
ENSG00000075413	14	103851729	103970168	66	5	125394	5.6455	8.2369e-09	MARK3	TRUE
ENSG00000037749	5	153418466	153600038	88	11	125394	5.6378	8.613e-09	MFAP3	FALSE
ENSG00000197279	6	28048753	28057341	6	2	125394	5.6357	8.7185e-09	ZNF165	FALSE
ENSG00000048028	11	113668596	113746292	21	4	125394	5.6295	9.0382e-09	USP28	FALSE
ENSG00000148219	9	119187504	120177348	373	65	125394	5.6235	9.3561e-09	ASTN2	FALSE
ENSG00000127948	7	75528518	75616173	9	3	125394	5.6047	1.0432e-08	POR	FALSE
ENSG00000183763	3	49866034	49894007	10	2	125394	5.6043	1.0457e-08	TRAIP	FALSE
ENSG00000166170	14	104022881	104029168	1	1	125394	5.5943	1.1073e-08	BAG5	FALSE
ENSG00000108379	17	44839872	44910520	15	2	125394	5.5784	1.2135e-08	WNT3	FALSE
ENSG00000164051	3	48473574	48481866	6	1	125394	5.5777	1.2184e-08	CCDC51	FALSE
ENSG00000135090	12	118587606	118810750	65	4	125394	5.5625	1.3295e-08	TAOK3	FALSE
ENSG00000185909	3	49209044	49213917	3	1	125394	5.5548	1.3896e-08	KLHDC8B	FALSE
ENSG00000128573	7	113726382	114333827	104	11	125394	5.5452	1.4682e-08	FOXP2	FALSE
ENSG00000119682	14	75120140	75179818	21	3	125394	5.5283	1.6165e-08	AREL1	FALSE
ENSG00000185920	9	98205262	98279339	10	2	125394	5.5053	1.8429e-08	PTCH1	FALSE
ENSG00000228008	3	49941278	49954370	3	1	125394	5.4953	1.9502e-08	CTD-2330K9.3	FALSE
ENSG00000110906	12	109886461	109915349	6	2	125394	5.4953	1.9505e-08	KCTD10	FALSE
ENSG00000134825	11	61535973	61560274	12	2	125394	5.4937	1.9678e-08	TMEM258	FALSE
ENSG00000256053	14	104029299	104073860	6	1	125394	5.4935	1.9707e-08	APOPT1	FALSE
ENSG00000184349	5	106712590	107006596	74	18	125394	5.4905	2.0039e-08	EFNA5	FALSE
ENSG00000188316	10	118609023	118671299	5	2	125394	5.4902	2.0079e-08	ENO4	FALSE
ENSG00000116497	1	33282368	33324476	8	3	125394	5.4864	2.0506e-08	S100PBP	FALSE
ENSG00000149782	11	64018995	64036622	1	1	125394	5.4673	2.2849e-08	PLCB3	FALSE
ENSG00000129292	8	133787618	133861052	5	2	125394	5.4636	2.3328e-08	PHF20L1	FALSE
ENSG00000126214	14	104028233	104167888	33	4	125394	5.4624	2.3483e-08	KLC1	FALSE
ENSG00000145743	5	107194736	107717799	250	19	125394	5.4608	2.37e-08	FBXL17	TRUE
ENSG00000196812	6	28092338	28097860	7	2	125394	5.4604	2.3754e-08	ZSCAN16	FALSE
ENSG00000120306	5	139554227	139661637	39	3	125394	5.4576	2.4134e-08	CYSTM1	FALSE
ENSG00000162385	1	53692564	53704282	6	2	125394	5.4462	2.5731e-08	MAGOH	FALSE
ENSG00000256500	14	104029299	104152261	26	3	125394	5.4443	2.6006e-08	RP11-73M18.2	FALSE
ENSG00000110693	11	15987995	16761138	177	23	125394	5.4397	2.6681e-08	SOX6	FALSE
ENSG00000157851	2	27070615	27173219	20	2	125394	5.4386	2.6853e-08	DPYSL5	FALSE
ENSG00000096654	6	27418522	27440897	28	2	125394	5.4245	2.9051e-08	ZNF184	FALSE
ENSG00000068001	3	50355221	50360337	1	1	125394	5.4033	3.2706e-08	HYAL2	FALSE
ENSG00000114383	3	50357458	50365682	1	1	125394	5.4033	3.2706e-08	TUSC2	FALSE
ENSG00000134824	11	61560452	61634826	21	2	125394	5.3963	3.4022e-08	FADS2	FALSE
ENSG00000136918	9	127615755	127620160	1	1	125394	5.3935	3.4557e-08	WDR38	FALSE
ENSG00000156599	11	57435219	57468659	8	2	125394	5.3911	3.5021e-08	ZDHHC5	FALSE
ENSG00000174891	3	157823644	158263519	198	12	125394	5.3822	3.6792e-08	RSRC1	FALSE
ENSG00000178568	2	212240446	213403565	466	79	125394	5.3664	4.0155e-08	ERBB4	FALSE
ENSG00000136935	9	127640646	127710771	13	4	125394	5.3624	4.1068e-08	GOLGA1	FALSE
ENSG00000126500	11	63870660	63886645	17	3	125394	5.3561	4.2514e-08	FLRT1	FALSE
ENSG00000182257	22	46445358	46450024	1	1	125394	5.3526	4.3345e-08	C22orf26	FALSE
ENSG00000160097	1	33327869	33338083	3	1	125394	5.3519	4.3519e-08	FNDC5	FALSE
ENSG00000142599	1	8412457	8877702	120	7	125394	5.3384	4.688e-08	RERE	FALSE
ENSG00000145020	3	49454211	49460186	3	1	125394	5.3384	4.6892e-08	AMT	FALSE
ENSG00000175806	8	9911778	10286401	144	24	125394	5.3196	5.1984e-08	MSRA	TRUE
ENSG00000168496	11	61560109	61564716	1	1	125394	5.3128	5.3963e-08	FEN1	FALSE
ENSG00000185008	3	75955846	77699115	403	71	125394	5.3075	5.5559e-08	ROBO2	FALSE
ENSG00000171044	8	10753555	11058875	59	11	125394	5.3032	5.6894e-08	XKR6	TRUE
ENSG00000153317	8	131064353	131455906	185	18	125394	5.3027	5.7062e-08	ASAP1	FALSE
ENSG00000149131	11	57364860	57382326	7	2	125394	5.3009	5.761e-08	SERPING1	FALSE
ENSG00000166133	15	40861499	40866659	3	2	125394	5.2966	5.8975e-08	RPUSD2	FALSE
ENSG00000165923	11	47681143	47736941	19	2	125394	5.2904	6.1008e-08	AGBL2	FALSE
ENSG00000213676	6	32065953	32096030	9	4	125394	5.2862	6.2432e-08	ATF6B	FALSE
ENSG00000068796	5	61601989	61833076	113	8	125394	5.2788	6.5011e-08	KIF2A	FALSE
ENSG00000174527	12	109785708	109893328	53	6	125394	5.2743	6.6648e-08	MYO1H	FALSE
ENSG00000235109	6	28292470	28324048	10	3	125394	5.2663	6.9606e-08	ZSCAN31	FALSE
ENSG00000021645	14	78708734	80330762	343	64	125394	5.2595	7.2228e-08	NRXN3	FALSE
ENSG00000188991	12	16341419	16430619	48	3	125394	5.2535	7.4633e-08	SLC15A5	FALSE
ENSG00000116117	2	205410516	206484886	245	38	125394	5.2467	7.744e-08	PARD3B	FALSE
ENSG00000254732	11	57509635	57560715	6	1	125394	5.2454	7.7955e-08	RP11-691N7.6	FALSE
ENSG00000151148	12	109915207	109974507	28	3	125394	5.2439	7.859e-08	UBE3B	FALSE
ENSG00000090905	16	24741016	24838953	37	3	125394	5.2383	8.1047e-08	TNRC6A	FALSE
ENSG00000181163	5	170814120	170838141	1	1	125394	5.236	8.2064e-08	NPM1	FALSE
ENSG00000073969	17	44668035	44834830	5	1	125394	5.2269	8.6199e-08	NSF	FALSE
ENSG00000155099	8	92006024	92053292	7	2	125394	5.2188	9.0058e-08	TMEM55A	FALSE
ENSG00000048342	4	15471489	15603180	35	8	125394	5.218	9.0416e-08	CC2D2A	FALSE
ENSG00000104327	8	91070836	91107703	11	1	125394	5.2115	9.3636e-08	CALB1	FALSE
ENSG00000163788	3	43328004	43466256	10	3	125394	5.2073	9.5809e-08	SNRK	FALSE
ENSG00000176095	3	49761727	49823975	11	2	125394	5.1994	9.9963e-08	IP6K1	FALSE
ENSG00000068745	3	48725436	48777786	12	2	125394	5.1981	1.0068e-07	IP6K2	TRUE
ENSG00000253207	8	114612539	114629187	1	1	125394	5.1946	1.026e-07	RP11-67H2.1	FALSE
ENSG00000163596	2	203640690	203736708	6	2	125394	5.1879	1.0637e-07	ICA1L	FALSE
ENSG00000149292	11	113185251	113254266	18	5	125394	5.1864	1.0717e-07	TTC12	FALSE
ENSG00000180596	6	26115101	26124154	8	3	125394	5.182	1.0973e-07	HIST1H2BC	FALSE
ENSG00000250038	4	28363901	28404486	26	2	125394	5.1669	1.19e-07	RP11-180C1.1	FALSE
ENSG00000225190	17	43513266	43568115	1	1	125394	5.1613	1.2264e-07	PLEKHM1	FALSE
ENSG00000180917	16	71315292	71323618	9	3	125394	5.1529	1.2825e-07	CMTR2	FALSE
ENSG00000136933	9	127962821	127996437	7	3	125394	5.1477	1.3182e-07	RABEPK	FALSE
ENSG00000185278	1	173837220	173872687	14	3	125394	5.146	1.3304e-07	ZBTB37	FALSE
ENSG00000118263	2	207938861	208031991	25	7	125394	5.1348	1.4125e-07	KLF7	FALSE
ENSG00000123908	8	141541264	141645718	30	6	125394	5.1339	1.4186e-07	AGO2	FALSE
ENSG00000147454	8	23386318	23432976	22	4	125394	5.126	1.48e-07	SLC25A37	FALSE
ENSG00000167139	15	74165949	74181555	11	2	125394	5.1224	1.508e-07	TBC1D21	FALSE
ENSG00000138604	15	69452923	69564556	30	3	125394	5.1154	1.565e-07	GLCE	FALSE
ENSG00000117419	1	44686742	44820932	12	2	125394	5.1054	1.6503e-07	ERI3	FALSE
ENSG00000136560	2	161993419	162092732	8	2	125394	5.1037	1.665e-07	TANK	FALSE
ENSG00000186470	6	26365387	26378546	10	2	125394	5.1031	1.6707e-07	BTN3A2	FALSE
ENSG00000186918	8	28203102	28260218	4	2	125394	5.0999	1.6996e-07	ZNF395	FALSE
ENSG00000174473	4	172733405	173962710	140	27	125394	5.0888	1.8021e-07	GALNTL6	FALSE
ENSG00000119689	14	75348594	75370448	7	2	125394	5.0885	1.8042e-07	DLST	FALSE
ENSG00000197182	22	46449749	46509808	1	1	125394	5.0818	1.8696e-07	FLJ27365	FALSE
ENSG00000170775	7	124386051	124405681	13	3	125394	5.0808	1.8797e-07	GPR37	FALSE
ENSG00000149305	11	113775399	113817287	5	2	125394	5.0783	1.9041e-07	HTR3B	FALSE
ENSG00000164484	6	130686879	130764208	54	5	125394	5.0767	1.9203e-07	TMEM200A	FALSE
ENSG00000150471	4	62066976	62944053	169	38	125394	5.0703	1.9861e-07	LPHN3	FALSE
ENSG00000151322	14	33404139	34273382	244	78	125394	5.0664	2.0272e-07	NPAS3	FALSE
ENSG00000203727	6	147830063	148058683	134	20	125394	5.0641	2.052e-07	SAMD5	FALSE
ENSG00000213593	11	57480072	57508445	4	1	125394	5.0511	2.1965e-07	TMX2	FALSE
ENSG00000107249	9	3824127	4348392	258	53	125394	5.0485	2.226e-07	GLIS3	FALSE
ENSG00000187391	7	77646393	79082890	636	103	125394	5.0462	2.2535e-07	MAGI2	FALSE
ENSG00000140945	16	82660408	83830204	548	120	125394	5.0453	2.2646e-07	CDH13	FALSE
ENSG00000187164	10	118643742	118886097	6	1	125394	5.0294	2.4606e-07	KIAA1598	FALSE
ENSG00000198561	11	57520715	57587018	9	1	125394	5.0282	2.4758e-07	CTNND1	FALSE
ENSG00000133315	11	63766030	63933578	58	9	125394	5.0282	2.4761e-07	MACROD1	FALSE
ENSG00000213719	6	31698358	31707540	2	1	125394	5.0241	2.5288e-07	CLIC1	FALSE
ENSG00000268085	8	23412287	23420651	6	1	125394	5.0022	2.8341e-07	AC051642.1	FALSE
ENSG00000204542	6	31079000	31080336	5	2	125394	5.0008	2.8549e-07	C6orf15	FALSE
ENSG00000171988	10	64926981	65225722	95	6	125394	4.9976	2.9017e-07	JMJD1C	FALSE
ENSG00000123119	8	91803778	91971636	51	4	125394	4.9928	2.975e-07	NECAB1	FALSE
ENSG00000030066	11	47799639	47870107	18	2	125394	4.9922	2.9848e-07	NUP160	FALSE
ENSG00000197061	6	26104104	26104518	2	1	125394	4.9904	3.0125e-07	HIST1H4C	FALSE
ENSG00000140832	16	71660064	71676017	4	2	125394	4.9773	3.2244e-07	MARVELD3	FALSE
ENSG00000170903	11	105866350	105893130	6	2	125394	4.9682	3.3785e-07	MSANTD4	FALSE
ENSG00000162367	1	47681962	47697892	3	1	125394	4.9562	3.5947e-07	TAL1	FALSE
ENSG00000101746	18	31431064	31804916	62	10	125394	4.9508	3.6957e-07	NOL4	FALSE
ENSG00000115504	2	62900986	63273622	42	7	125394	4.931	4.09e-07	EHBP1	FALSE
ENSG00000164049	3	48413709	48442666	13	1	125394	4.9203	4.3198e-07	FBXW12	FALSE
ENSG00000167377	16	71481500	71496998	5	3	125394	4.9163	4.4104e-07	ZNF23	FALSE
ENSG00000168477	6	32008931	32083111	34	8	125394	4.9104	4.5457e-07	TNXB	FALSE
ENSG00000143641	1	230193536	230417870	52	12	125394	4.9087	4.5844e-07	GALNT2	FALSE
ENSG00000176994	17	18218624	18226517	11	2	125394	4.9029	4.7225e-07	SMCR8	FALSE
ENSG00000103227	16	903634	1031318	14	2	125394	4.9	4.7909e-07	LMF1	FALSE
ENSG00000168702	2	140988992	142889270	963	111	125394	4.8956	4.901e-07	LRP1B	FALSE
ENSG00000187772	6	105404923	105531207	11	3	125394	4.8881	5.0915e-07	LIN28B	FALSE
ENSG00000086189	5	61683081	61699766	12	3	125394	4.8873	5.1121e-07	DIMT1	FALSE
ENSG00000164483	6	130465460	130686570	171	10	125394	4.8824	5.2405e-07	SAMD3	FALSE
ENSG00000140632	16	4853204	4897343	8	2	125394	4.8795	5.3166e-07	GLYR1	FALSE
ENSG00000162384	1	53679771	53686289	3	1	125394	4.8778	5.3643e-07	C1orf123	FALSE
ENSG00000168779	3	157814948	157824292	2	1	125394	4.8777	5.3654e-07	SHOX2	FALSE
ENSG00000104325	8	91013633	91064320	4	1	125394	4.8737	5.4751e-07	DECR1	FALSE
ENSG00000102471	13	80055287	80130210	19	4	125394	4.8672	5.6603e-07	NDFIP2	FALSE
ENSG00000165861	14	73436159	73493920	24	4	125394	4.8573	5.9504e-07	ZFYVE1	FALSE
ENSG00000215421	18	72265106	72777627	104	16	125394	4.8471	6.2647e-07	ZNF407	FALSE
ENSG00000182952	6	26538633	26546482	3	1	125394	4.8436	6.3761e-07	HMGN4	FALSE
ENSG00000187475	6	26107640	26108364	1	1	125394	4.8407	6.469e-07	HIST1H1T	FALSE
ENSG00000214050	8	28205804	28347835	10	5	125394	4.8344	6.6764e-07	FBXO16	FALSE
ENSG00000143499	1	214454445	214510474	48	6	125394	4.8326	6.7395e-07	SMYD2	FALSE
ENSG00000179021	3	88198893	88217879	13	1	125394	4.825	6.9991e-07	C3orf38	FALSE
ENSG00000077782	8	38268656	38326352	13	4	125394	4.8187	7.2233e-07	FGFR1	FALSE
ENSG00000086200	5	61699799	61924409	88	6	125394	4.8182	7.243e-07	IPO11	FALSE
ENSG00000135503	12	52345451	52390862	1	1	125394	4.8163	7.3132e-07	ACVR1B	FALSE
ENSG00000214670	14	75158879	75179800	11	2	125394	4.815	7.3589e-07	AC007956.1	FALSE
ENSG00000164050	3	48445261	48471594	8	1	125394	4.813	7.4343e-07	PLXNB1	FALSE
ENSG00000135312	6	78171948	78173490	1	1	125394	4.8042	7.7694e-07	HTR1B	FALSE
ENSG00000158445	20	47980414	48099184	88	14	125394	4.8037	7.7878e-07	KCNB1	FALSE
ENSG00000091436	2	173940163	174132738	48	10	125394	4.8034	7.7992e-07	MLTK	FALSE
ENSG00000160746	3	43396351	43733086	50	5	125394	4.8008	7.9006e-07	ANO10	FALSE
ENSG00000188107	6	64429876	66417118	713	44	125394	4.8006	7.9092e-07	EYS	FALSE
ENSG00000104447	8	116420724	116821899	133	10	125394	4.7984	7.9964e-07	TRPS1	FALSE
ENSG00000157429	16	71498453	71598992	33	7	125394	4.7894	8.3646e-07	ZNF19	FALSE
ENSG00000175768	9	37582643	37592639	6	2	125394	4.7769	8.9012e-07	TOMM5	FALSE
ENSG00000149485	11	61567099	61596790	7	1	125394	4.7742	9.0225e-07	FADS1	FALSE
ENSG00000152061	1	174128548	174964445	121	4	125394	4.7692	9.2464e-07	RABGAP1L	FALSE
ENSG00000137872	15	47476298	48066420	220	29	125394	4.7658	9.4033e-07	SEMA6D	TRUE
ENSG00000236699	4	106473777	106629250	71	9	125394	4.758	9.7769e-07	ARHGEF38	FALSE
ENSG00000137473	4	147627790	147867034	69	6	125394	4.7546	9.9421e-07	TTC29	FALSE
ENSG00000118900	16	4896666	4932361	23	5	125394	4.7468	1.0333e-06	UBN1	FALSE
ENSG00000168769	4	106067032	106200973	44	7	125394	4.7349	1.0959e-06	TET2	FALSE
ENSG00000113070	5	139712428	139726216	2	1	125394	4.7259	1.1457e-06	HBEGF	FALSE
ENSG00000151012	4	139085251	139163503	5	2	125394	4.7257	1.1466e-06	SLC7A11	FALSE
ENSG00000110921	12	110011060	110035067	14	3	125394	4.7232	1.1607e-06	MVK	FALSE
ENSG00000006715	7	38762563	38971994	97	10	125394	4.721	1.1733e-06	VPS41	FALSE
ENSG00000164053	3	48488114	48507115	2	1	125394	4.7191	1.1843e-06	ATRIP	FALSE
ENSG00000164500	7	50135632	50199426	6	2	125394	4.7149	1.2089e-06	C7orf72	FALSE
ENSG00000111328	12	123745528	123756881	3	1	125394	4.6995	1.3039e-06	CDK2AP1	FALSE
ENSG00000007237	17	9813926	10101868	66	25	125394	4.6871	1.3854e-06	GAS7	FALSE
ENSG00000232112	3	48481667	48485616	2	1	125394	4.6856	1.3955e-06	TMA7	FALSE
ENSG00000096433	6	33588142	33664351	28	8	125394	4.6833	1.4114e-06	ITPR3	FALSE
ENSG00000177302	17	18174742	18218321	12	2	125394	4.682	1.4208e-06	TOP3A	FALSE
ENSG00000135272	7	114562209	114659256	18	7	125394	4.678	1.4482e-06	MDFIC	FALSE
ENSG00000147724	8	139142266	139509065	71	21	125394	4.6771	1.4549e-06	FAM135B	FALSE
ENSG00000170500	2	100889753	100939195	26	4	125394	4.6703	1.5039e-06	LONRF2	FALSE
ENSG00000152683	2	32390933	32449448	15	2	125394	4.6691	1.5125e-06	SLC30A6	FALSE
ENSG00000165046	8	38243725	38267045	6	1	125394	4.6613	1.5711e-06	LETM2	FALSE
ENSG00000143469	1	210111538	210337636	14	3	125394	4.6563	1.61e-06	SYT14	FALSE
ENSG00000151779	2	15307032	15701454	79	10	125394	4.6527	1.6383e-06	NBAS	FALSE
ENSG00000065833	6	83920108	84140797	100	5	125394	4.6524	1.6403e-06	ME1	FALSE
ENSG00000256591	11	61196692	61253294	24	1	125394	4.6439	1.7095e-06	RP11-286N22.8	FALSE
ENSG00000183715	11	132284871	133402414	319	67	125394	4.6434	1.7138e-06	OPCML	FALSE
ENSG00000148848	10	127700950	128077024	224	45	125394	4.6419	1.7257e-06	ADAM12	FALSE
ENSG00000124568	6	25783125	25832287	43	6	125394	4.6375	1.763e-06	SLC17A1	FALSE
ENSG00000184226	13	66876967	67804468	264	37	125394	4.6352	1.7833e-06	PCDH9	FALSE
ENSG00000164035	4	101316498	101801283	179	19	125394	4.6329	1.8027e-06	EMCN	FALSE
ENSG00000213689	3	48506445	48509044	1	1	125394	4.6287	1.8395e-06	TREX1	FALSE
ENSG00000147548	8	38127215	38239790	19	1	125394	4.6215	1.9049e-06	WHSC1L1	FALSE
ENSG00000100626	14	69725994	69821183	30	8	125394	4.6075	2.0381e-06	GALNT16	FALSE
ENSG00000084764	2	27193480	27250064	2	1	125394	4.6069	2.0432e-06	MAPRE3	FALSE
ENSG00000134802	11	57174427	57195053	2	1	125394	4.6025	2.0873e-06	SLC43A3	FALSE
ENSG00000128191	22	20067755	20099400	19	2	125394	4.5973	2.1402e-06	DGCR8	FALSE
ENSG00000124564	6	25833294	25882514	44	6	125394	4.5946	2.1675e-06	SLC17A3	FALSE
ENSG00000213047	1	197473878	197744826	27	5	125394	4.5819	2.3037e-06	DENND1B	FALSE
ENSG00000154229	17	64298754	64806861	162	34	125394	4.5815	2.3078e-06	PRKCA	FALSE
ENSG00000186792	3	50330262	50336899	1	1	125394	4.578	2.3474e-06	HYAL3	FALSE
ENSG00000115526	2	101008327	101034118	1	1	125394	4.5739	2.3935e-06	CHST10	FALSE
ENSG00000091536	17	18012020	18083116	22	5	125394	4.5484	2.703e-06	MYO15A	FALSE
ENSG00000102935	16	49521435	49891830	148	37	125394	4.5458	2.7367e-06	ZNF423	FALSE
ENSG00000169398	8	141667999	142012315	40	1	125394	4.5447	2.7504e-06	PTK2	FALSE
ENSG00000134571	11	47352957	47374253	10	3	125394	4.5437	2.7636e-06	MYBPC3	FALSE
ENSG00000180573	6	26124373	26139344	9	3	125394	4.5394	2.8213e-06	HIST1H2AC	FALSE
ENSG00000173581	19	56152428	56164527	2	1	125394	4.5393	2.8225e-06	CCDC106	FALSE
ENSG00000176208	17	29158988	29222887	18	1	125394	4.5352	2.8775e-06	ATAD5	FALSE
ENSG00000091106	2	32449522	32490923	14	2	125394	4.5286	2.9684e-06	NLRC4	FALSE
ENSG00000172159	9	85857905	86153461	197	35	125394	4.5276	2.9833e-06	FRMD3	FALSE
ENSG00000172171	17	29224354	29233838	3	1	125394	4.5275	2.9844e-06	TEFM	FALSE
ENSG00000173960	2	24150155	24227779	21	3	125394	4.5176	3.1267e-06	UBXN2A	FALSE
ENSG00000146700	7	76018651	76039012	5	2	125394	4.513	3.1958e-06	SRCRB4D	FALSE
ENSG00000187049	11	61159159	61166335	1	1	125394	4.4996	3.4036e-06	TMEM216	FALSE
ENSG00000138030	2	27309615	27323640	2	1	125394	4.4984	3.4229e-06	KHK	FALSE
ENSG00000141431	18	31158579	31331156	84	8	125394	4.497	3.4452e-06	ASXL3	FALSE

## Sheet: ST5
Supplementary Table 5. Significant results from TWAS of externalizing spectrum across 13 brain tissues.
gene_name	pvalue	n	n_indep	p_i_best	t_i_best	p_i_worst	t_i_worst	eigen_max	eigen_min	eigen_min_kept	z_min	z_max	z_mean	z_sd	tmi	status
ZFYVE21	3.06e-24	1	1	3.06e-24	Brain_Caudate_basal_ganglia	3.06e-24	Brain_Caudate_basal_ganglia	1	1	1	-10.1577	-10.1577	-10.1577	NA	1	0
ZNF184	2.68e-20	1	1	2.68e-20	Brain_Hypothalamus	2.68e-20	Brain_Hypothalamus	1	1	1	-9.23125	-9.23125	-9.23125	NA	1	0
PRSS16	1.24e-18	2	2	2.85e-19	Brain_Cerebellar_Hemisphere	1.19e-16	Brain_Cerebellum	1.83913	0.160874	0.160874	-8.97439	-8.28447	-8.62943	0.487845	2	0
PRPS1P2	1.8e-19	4	4	1.25e-18	Brain_Cerebellar_Hemisphere	0.623691	Brain_Hypothalamus	1.74891	0.28871	0.28871	-8.80973	0.490625	-5.07748	4.41988	4	0
AMT	1.9e-16	9	6	2.38e-18	Brain_Spinal_cord_cervical_c-1	0.5886	Brain_Frontal_Cortex_BA9	4.58106	0.00712302	0.34752	-8.73769	-0.540865	-4.82032	3.11036	6	0
DPYSL5	1.65e-13	6	5	6.61e-18	Brain_Cortex	2.16e-07	Brain_Spinal_cord_cervical_c-1	4.61684	0.101582	0.183357	5.18483	8.62139	6.69916	1.13473	5	0
RP1-153G14.4	4.79e-18	3	3	1.32e-17	Brain_Frontal_Cortex_BA9	0.174594	Brain_Nucleus_accumbens_basal_ganglia	1.22292	0.746922	0.746922	-1.35759	8.54225	2.93551	5.07897	3	0
DALRD3	8.54e-17	2	2	1.48e-17	Brain_Cerebellum	5.07e-13	Brain_Cortex	1.76174	0.238259	0.238259	-8.52874	-7.22339	-7.87607	0.923025	2	0
ZNF204P	6.11e-16	5	5	1.66e-17	Brain_Cerebellar_Hemisphere	0.209103	Brain_Caudate_basal_ganglia	2.54259	0.122072	0.122072	-8.51549	-1.25603	-5.75213	2.75916	5	0
C10orf32	1.9e-13	9	2	2.63e-17	Brain_Hypothalamus	2.48e-09	Brain_Cerebellar_Hemisphere	8.19067	0.0021097	0.354787	-8.46183	-5.96289	-7.28364	0.777778	2	0
NT5C2	2.14e-16	2	2	5.35e-17	Brain_Cerebellar_Hemisphere	0.00011069	Brain_Amygdala	1.59539	0.404607	0.404607	-8.37881	-3.86587	-6.12234	3.19113	2	0
C6orf100	6.25e-17	1	1	6.25e-17	Brain_Hippocampus	6.25e-17	Brain_Hippocampus	1	1	1	-8.36035	-8.36035	-8.36035	NA	1	0
NF1	1.12e-16	1	1	1.12e-16	Brain_Amygdala	1.12e-16	Brain_Amygdala	1	1	1	-8.29119	-8.29119	-8.29119	NA	1	0
PFKFB4	1.02e-15	2	2	1.14e-16	Brain_Cortex	0.652166	Brain_Cerebellar_Hemisphere	1.12279	0.877208	0.877208	-8.28875	-0.450755	-4.36975	5.5423	2	0
BPTF	1.8e-15	2	2	2.11e-16	Brain_Cerebellum	0.560079	Brain_Cerebellar_Hemisphere	1.00647	0.993529	0.993529	-8.21545	0.582724	-3.81636	6.22125	2	0
BTN3A3	1.96e-20	4	4	2.21e-16	Brain_Cortex	0.30566	Brain_Amygdala	2.1373	0.143299	0.143299	-8.21021	-1.02437	-5.63528	3.40238	4	0
BTN3A2	3.01e-20	13	2	2.26e-16	Brain_Hippocampus	9.22e-05	Brain_Caudate_basal_ganglia	11.5835	0.00393131	0.442485	3.91022	8.20745	6.13491	1.34403	2	0
NCKIPSD	1.43e-17	13	3	2.34e-16	Brain_Cortex	0.951577	Brain_Cerebellar_Hemisphere	10.8124	7.18e-14	0.938132	-8.20342	3.07937	-5.99598	3.47017	3	0
RP5-874C20.3	1.92e-15	10	5	2.93e-16	Brain_Caudate_basal_ganglia	2.51e-05	Brain_Cortex	7.49188	0.0324464	0.261613	4.21376	8.17623	6.29064	1.46059	5	0
ZSCAN12P1	4.2e-16	1	1	4.2e-16	Brain_Hypothalamus	4.2e-16	Brain_Hypothalamus	1	1	1	8.13278	8.13278	8.13278	NA	1	0
HIST1H1C	9.01e-17	7	4	1.77e-15	Brain_Frontal_Cortex_BA9	0.291278	Brain_Nucleus_accumbens_basal_ganglia	4.8105	0.0414513	0.39841	-7.95614	-1.05532	-4.21039	2.53023	4	0
U91328.22	2.37e-14	2	2	2.71e-15	Brain_Putamen_basal_ganglia	0.789853	Brain_Hypothalamus	1.03325	0.966753	0.966753	0.266501	7.90354	4.08502	5.4002	2	0
ZNF322	1.05e-13	2	2	1.26e-14	Brain_Caudate_basal_ganglia	9.04e-06	Brain_Anterior_cingulate_cortex_BA24	1.63359	0.366411	0.366411	-7.70994	-4.43887	-6.0744	2.313	2	0
RP1-265C24.5	2.91e-12	12	2	1.31e-14	Brain_Putamen_basal_ganglia	9.49e-08	Brain_Caudate_basal_ganglia	10.8602	0.0005489	0.442111	5.33614	7.7052	6.37529	0.699604	2	0
RP11-182I10.3	1.94e-14	1	1	1.94e-14	Brain_Cerebellum	1.94e-14	Brain_Cerebellum	1	1	1	-7.65462	-7.65462	-7.65462	NA	1	0
TDRD9	6.49e-16	11	4	2.12e-14	Brain_Hypothalamus	0.00102318	Brain_Anterior_cingulate_cortex_BA24	9.36462	0.00016094	0.317247	-7.64308	-3.28407	-4.61002	1.34165	4	0
MARVELD3	2.33e-13	2	2	2.46e-14	Brain_Cerebellum	3.97e-12	Brain_Cerebellar_Hemisphere	1.921	0.0790049	0.0790049	-7.62404	-6.93839	-7.28122	0.484826	2	0
RP11-981G7.6	6.62e-14	11	7	2.66e-14	Brain_Spinal_cord_cervical_c-1	0.988964	Brain_Frontal_Cortex_BA9	5.79907	6.08e-07	0.354941	-0.0138324	7.61366	3.8285	2.34908	7	0
WDR6	6.52e-18	8	5	2.74e-14	Brain_Anterior_cingulate_cortex_BA24	0.317892	Brain_Amygdala	5.0407	8.12e-05	0.247269	-2.57557	7.61015	4.60068	3.95897	5	0
RP11-481A20.10	4.36e-11	10	7	3.17e-14	Brain_Cerebellum	0.00010389	Brain_Hypothalamus	6.13455	4.97e-17	0.211453	3.88133	7.59138	5.98669	1.18437	7	0
MTCH2	1.37e-20	6	3	3.43e-14	Brain_Anterior_cingulate_cortex_BA24	0.0254981	Brain_Cerebellum	5.13097	0.0156991	0.283495	-7.58092	-2.23377	-5.95114	1.90979	3	0
SCAI	1.1e-13	2	2	3.63e-14	Brain_Cortex	2.56e-08	Brain_Substantia_nigra	1.57023	0.429766	0.429766	5.56933	7.57354	6.57144	1.41719	2	0
RP11-239L20.6	4.3e-14	1	1	4.3e-14	Brain_Hippocampus	4.3e-14	Brain_Hippocampus	1	1	1	7.5517	7.5517	7.5517	NA	1	0
GPX1	3.88e-12	3	3	6.68e-14	Brain_Cortex	0.426925	Brain_Nucleus_accumbens_basal_ganglia	1.41283	0.662459	0.662459	-1.1247	7.49398	1.85827	4.88346	3	0
P4HTM	9.99e-16	4	4	6.68e-14	Brain_Putamen_basal_ganglia	0.0902208	Brain_Hippocampus	1.88786	0.462246	0.462246	-7.49398	1.69423	-3.93957	4.34223	4	0
RP11-724N1.1	2.74e-11	6	5	7.71e-14	Brain_Caudate_basal_ganglia	0.137668	Brain_Putamen_basal_ganglia	3.75426	0.056583	0.137796	-7.47525	-1.48453	-5.53463	2.51883	5	0
ZSCAN31	2.34e-12	13	5	9.08e-14	Brain_Nucleus_accumbens_basal_ganglia	0.46473	Brain_Cerebellum	9.2666	0.00775737	0.352946	-7.45359	0.73108	-5.00155	2.23427	5	0
ZSCAN9	1.24e-15	4	4	1.57e-13	Brain_Frontal_Cortex_BA9	0.265548	Brain_Nucleus_accumbens_basal_ganglia	1.943	0.153834	0.153834	-7.38078	1.11337	-3.78596	4.24781	4	0
NICN1	1.25e-12	2	2	1.88e-13	Brain_Caudate_basal_ganglia	0.0704199	Brain_Cerebellum	1.35095	0.649047	0.649047	-1.8092	7.35718	2.77399	6.48161	2	0
DEFB134	1.44e-11	4	4	1.91e-13	Brain_Cerebellar_Hemisphere	0.129344	Brain_Frontal_Cortex_BA9	1.81802	0.497526	0.497526	-1.51669	7.3549	3.26317	3.71618	4	0
AS3MT	1.11e-13	9	3	2.28e-13	Brain_Hippocampus	4.07e-06	Brain_Cortex	7.94636	0.00642368	0.316491	-7.33112	-4.60774	-6.00261	1.00081	3	0
RP11-753C18.8	5.48e-16	2	2	2.34e-13	Brain_Cerebellar_Hemisphere	0.00051012	Brain_Cerebellum	1.80441	0.195587	0.195587	-7.32789	-3.47539	-5.40164	2.72413	2	0
GAPVD1	2.92e-13	1	1	2.92e-13	Brain_Cerebellum	2.92e-13	Brain_Cerebellum	1	1	1	7.29802	7.29802	7.29802	NA	1	0
RP11-981G7.2	8.15e-15	2	2	3.26e-13	Brain_Cerebellum	5.66e-11	Brain_Spinal_cord_cervical_c-1	1.48713	0.512873	0.512873	6.55257	7.28318	6.91787	0.516617	2	0
RP11-481A20.11	1.68e-10	10	7	3.91e-13	Brain_Anterior_cingulate_cortex_BA24	0.540492	Brain_Cortex	6.03572	0.0121347	0.21198	0.612069	7.25874	5.37069	2.02157	7	0
SLC35C2	4.46e-12	2	2	4.83e-13	Brain_Nucleus_accumbens_basal_ganglia	0.00157151	Brain_Spinal_cord_cervical_c-1	1.43352	0.56648	0.56648	3.16114	7.22994	5.19554	2.87707	2	0
ZNF192P1	4.48e-11	6	4	5.43e-13	Brain_Cortex	0.00098703	Brain_Frontal_Cortex_BA9	4.38693	0.0121671	0.225126	-7.21401	-3.2942	-5.19158	1.5486	4	0
QRICH1	1.01e-12	2	2	5.89e-13	Brain_Cerebellar_Hemisphere	0.936088	Brain_Cerebellum	1.25717	0.742831	0.742831	0.0801881	7.20299	3.64159	5.03658	2	0
SLC39A13	3.35e-11	4	2	6.32e-13	Brain_Caudate_basal_ganglia	0.0113428	Brain_Cerebellum	2.98181	0.00448736	0.988339	-7.19348	-2.53196	-5.63351	2.18418	2	0
WDPCP	6.1e-14	3	3	6.4e-13	Brain_Anterior_cingulate_cortex_BA24	0.567655	Brain_Cerebellum	1.69561	0.488239	0.488239	-7.19162	-0.571508	-3.86485	3.31018	3	0
PSMC3	2.3e-11	7	4	8.61e-13	Brain_Cerebellum	0.133849	Brain_Caudate_basal_ganglia	3.79093	0.00558311	0.396494	-7.15116	3.97502	-2.59217	3.60134	4	0
CTSB	9.15e-12	5	4	1.48e-12	Brain_Caudate_basal_ganglia	0.00167745	Brain_Spinal_cord_cervical_c-1	3.51775	0.0191875	0.170559	-7.07629	-3.14209	-4.49419	1.54674	4	0
FAM90A2P	2.68e-10	5	5	1.74e-12	Brain_Caudate_basal_ganglia	0.245879	Brain_Hippocampus	2.51106	0.186403	0.186403	1.16042	7.05426	4.6086	2.33561	5	0
PGBD1	5.38e-13	7	5	2.1e-12	Brain_Cerebellar_Hemisphere	0.299881	Brain_Amygdala	3.10804	0.0433922	0.174415	-7.02751	2.61194	-1.38444	3.88399	5	0
ZKSCAN8	8.5e-11	4	3	5.63e-12	Brain_Cerebellum	0.0239127	Brain_Cerebellar_Hemisphere	3.24752	0.0889759	0.225193	2.25853	6.88877	4.45214	1.93467	3	0
RP11-981G7.3	3.64e-12	10	5	6.34e-12	Brain_Hypothalamus	0.177606	Brain_Putamen_basal_ganglia	6.69226	0.00416024	0.310873	1.34816	6.87179	3.94904	1.70957	5	0
COQ5	6.38e-11	7	2	7.54e-12	Brain_Nucleus_accumbens_basal_ganglia	1.25e-07	Brain_Anterior_cingulate_cortex_BA24	6.57102	1.59e-06	0.238644	5.28653	6.84706	5.73726	0.507795	2	0
OR2B8P	4.48e-10	4	3	8.67e-12	Brain_Cerebellum	1.2e-06	Brain_Caudate_basal_ganglia	3.50693	0.0327091	0.128303	-6.82703	-4.85538	-6.11026	0.913718	3	0
RP11-351I21.6	2.11e-10	9	6	1.03e-11	Brain_Anterior_cingulate_cortex_BA24	0.00456516	Brain_Cerebellum	5.56501	0.0120555	0.21747	2.83622	6.80185	5.12445	1.03597	6	0
RP11-481A20.4	1e-13	3	3	1.13e-11	Brain_Frontal_Cortex_BA9	3.81e-05	Brain_Cerebellum	1.72355	0.337789	0.337789	4.11868	6.78901	5.87528	1.52167	3	0
ZSCAN23	1.01e-09	9	4	1.17e-11	Brain_Putamen_basal_ganglia	0.0705853	Brain_Cerebellum	6.45976	0.0362754	0.265678	-6.78375	-1.80814	-5.01531	1.67547	4	0
NEIL2	2.64e-13	6	6	1.2e-11	Brain_Cortex	0.969506	Brain_Caudate_basal_ganglia	1.52415	0.507763	0.507763	-5.33329	6.78049	0.414463	4.31101	6	0
AL022393.7	9.12e-10	13	1	1.31e-11	Brain_Cortex	1.5e-07	Brain_Amygdala	12.1473	0.00160269	12.1473	-6.76807	-5.2522	-5.91739	0.436913	1	0
RP11-397A16.2	1.86e-11	1	1	1.86e-11	Brain_Spinal_cord_cervical_c-1	1.86e-11	Brain_Spinal_cord_cervical_c-1	1	1	1	6.71671	6.71671	6.71671	NA	1	0
ZKSCAN3	7.06e-13	7	6	1.99e-11	Brain_Frontal_Cortex_BA9	0.818127	Brain_Nucleus_accumbens_basal_ganglia	3.89724	0.0926128	0.220125	-1.95241	6.70679	1.95892	3.65306	6	0
MADD	6.12e-10	3	3	2.28e-11	Brain_Spinal_cord_cervical_c-1	0.00221301	Brain_Cerebellum	2.37907	0.176842	0.176842	-6.68667	-3.06005	-4.50543	1.92203	3	0
OLFML2A	9.27e-09	5	5	2.63e-11	Brain_Cortex	0.862531	Brain_Cerebellar_Hemisphere	1.6417	0.419023	0.419023	-0.173153	6.66613	1.94643	2.72441	5	0
NEUROD6	1.49e-10	2	2	3.29e-11	Brain_Cerebellum	0.301966	Brain_Nucleus_accumbens_basal_ganglia	1.01332	0.98668	0.98668	-6.63278	-1.03223	-3.8325	3.96019	2	0
CADM2	3.19e-15	3	3	3.67e-11	Brain_Spinal_cord_cervical_c-1	0.848792	Brain_Hippocampus	1.6	0.405797	0.405797	0.190661	6.61675	3.10583	3.2542	3	0
C8orf12	3.89e-12	4	3	3.76e-11	Brain_Cerebellum	0.858039	Brain_Hypothalamus	3.15307	0.0355058	0.161689	-6.61332	0.178872	-4.3886	3.09602	3	0
VAC14	2.14e-10	2	2	3.88e-11	Brain_Amygdala	0.0154065	Brain_Cerebellar_Hemisphere	1.23029	0.769711	0.769711	-2.42268	6.60859	2.09296	6.38607	2	0
FAM86B3P	1.52e-10	8	5	4.22e-11	Brain_Cerebellar_Hemisphere	0.25122	Brain_Frontal_Cortex_BA9	4.95582	0.000255	0.366162	-6.59603	1.14739	-4.15374	2.78162	5	0
KHDRBS1	8.61e-11	2	2	5.51e-11	Brain_Cerebellum	0.12188	Brain_Nucleus_accumbens_basal_ganglia	1.04355	0.956453	0.956453	-1.54693	6.55647	2.50477	5.72997	2	0
SLC12A5	3.73e-10	2	2	6.34e-11	Brain_Hippocampus	0.157654	Brain_Cortex	1.08819	0.911808	0.911808	1.41301	6.53557	3.97429	3.6222	2	0
ZNF391	5.11e-17	13	3	7.8e-11	Brain_Hippocampus	0.931957	Brain_Nucleus_accumbens_basal_ganglia	11.3159	0.00029028	0.392395	-2.21265	6.50436	0.408682	2.12657	3	0
C2orf16	4.67e-10	2	2	9.49e-11	Brain_Substantia_nigra	1.46e-05	Brain_Amygdala	1.77025	0.229748	0.229748	-4.33497	6.47487	1.06995	7.64371	2	0
RP4-625H18.2	2.09e-11	9	9	1.12e-10	Brain_Caudate_basal_ganglia	0.447539	Brain_Cerebellar_Hemisphere	1.70887	0.341773	0.341773	-6.44916	2.7478	-0.79535	2.80411	9	0
LPXN	1.12e-10	2	2	1.14e-10	Brain_Hypothalamus	0.00024343	Brain_Cerebellar_Hemisphere	1.25958	0.740421	0.740421	-6.44699	-3.66907	-5.05803	1.96428	2	0
CD40	8.44e-10	5	4	1.17e-10	Brain_Anterior_cingulate_cortex_BA24	1.85e-07	Brain_Substantia_nigra	3.84189	0.0577282	0.215362	-6.44262	-5.21361	-6.00192	0.473264	4	0
MSRA	7.31e-11	2	2	1.22e-10	Brain_Spinal_cord_cervical_c-1	8.25e-06	Brain_Caudate_basal_ganglia	1.36081	0.639186	0.639186	-4.45861	6.43685	0.989117	7.70425	2	0
RAB27B	1.4e-10	2	2	1.26e-10	Brain_Caudate_basal_ganglia	0.091319	Brain_Cerebellum	1.04874	0.951262	0.951262	-1.68848	6.43145	2.37148	5.74166	2	0
AL049840.1	1.99e-14	5	2	1.5e-10	Brain_Spinal_cord_cervical_c-1	0.00309339	Brain_Cerebellum	4.12461	0.00076123	0.808861	-6.40557	2.9583	-3.26681	3.63783	2	0
NAT8	5.12e-10	3	2	1.63e-10	Brain_Cortex	2.08e-09	Brain_Caudate_basal_ganglia	2.72394	0.0901355	0.185924	5.99172	6.39249	6.21411	0.20398	2	0
NEGR1	2.8e-10	1	1	2.8e-10	Brain_Hippocampus	2.8e-10	Brain_Hippocampus	1	1	1	6.30946	6.30946	6.30946	NA	1	0
HYI	4.99e-09	3	3	2.99e-10	Brain_Spinal_cord_cervical_c-1	0.00459665	Brain_Cerebellar_Hemisphere	2.1189	0.124153	0.124153	2.83402	6.29936	4.69458	1.74677	3	0
ALMS1P	5.34e-11	8	3	3.38e-10	Brain_Cerebellum	3.17e-09	Brain_Caudate_basal_ganglia	6.81012	0.00261634	0.356851	5.9228	6.28029	6.1624	0.117776	3	0
MRPL43	2.24e-08	5	3	3.79e-10	Brain_Caudate_basal_ganglia	6.1e-07	Brain_Hypothalamus	4.49296	0.0163596	0.169458	-6.26226	-4.98808	-5.42093	0.513502	3	0
ARPC5L	6.42e-09	4	4	4.43e-10	Brain_Cerebellum	0.873006	Brain_Caudate_basal_ganglia	1.52715	0.402629	0.402629	-6.23797	0.159842	-2.53922	2.71095	4	0
AC067959.1	4.59e-10	1	1	4.59e-10	Brain_Amygdala	4.59e-10	Brain_Amygdala	1	1	1	-6.23243	-6.23243	-6.23243	NA	1	0
NDUFS3	8.57e-09	3	2	4.6e-10	Brain_Cerebellar_Hemisphere	0.0711986	Brain_Cortex	2.32968	0.0732875	0.597029	-6.23216	-1.80421	-4.40084	2.31105	2	0
SMIM19	7.26e-09	13	2	5.38e-10	Brain_Anterior_cingulate_cortex_BA24	0.00237028	Brain_Amygdala	12.0696	8.38e-05	0.423649	3.03943	6.20752	5.40094	0.77483	2	0
RAB7A	1.03e-09	2	2	5.81e-10	Brain_Cerebellar_Hemisphere	0.0554476	Brain_Nucleus_accumbens_basal_ganglia	1.02979	0.970212	0.970212	-1.91535	6.19558	2.14011	5.7353	2	0
TAC1	1.32e-08	4	4	6.17e-10	Brain_Cerebellum	0.719	Brain_Frontal_Cortex_BA9	1.66504	0.339115	0.339115	0.359796	6.18593	2.56066	2.65493	4	0
TNKS	7.23e-10	1	1	7.23e-10	Brain_Spinal_cord_cervical_c-1	7.23e-10	Brain_Spinal_cord_cervical_c-1	1	1	1	-6.16106	-6.16106	-6.16106	NA	1	0
OR7E161P	4.74e-09	3	3	9.39e-10	Brain_Cortex	4.53e-07	Brain_Frontal_Cortex_BA9	2.39779	0.134344	0.134344	-6.11941	-5.04508	-5.74117	0.603582	3	0
NTAN1P2	1.17e-08	3	3	9.98e-10	Brain_Cerebellum	0.007827	Brain_Hippocampus	2.00138	0.32698	0.32698	-6.10966	-2.65944	-3.88805	1.92758	3	0
EXOC6B	7.22e-09	2	2	1.03e-09	Brain_Cerebellum	0.0026664	Brain_Hippocampus	1.42268	0.577315	0.577315	-6.10536	-3.00379	-4.55457	2.19314	2	0
TMPRSS5	7.94e-13	9	8	1.04e-09	Brain_Amygdala	0.858948	Brain_Spinal_cord_cervical_c-1	2.62614	0.0290618	0.313404	-6.10255	4.33591	1.2653	3.30202	8	0
RP11-419I17.1	1.62e-09	3	3	1.17e-09	Brain_Caudate_basal_ganglia	0.731285	Brain_Cerebellum	1.09926	0.901065	0.901065	0.343417	6.08418	3.20139	2.87046	3	0
ILF3-AS1	1.36e-09	1	1	1.36e-09	Brain_Cortex	1.36e-09	Brain_Cortex	1	1	1	6.05992	6.05992	6.05992	NA	1	0
FKBP1B	1.15e-08	2	2	1.47e-09	Brain_Cerebellar_Hemisphere	0.328466	Brain_Spinal_cord_cervical_c-1	1.16257	0.837431	0.837431	-6.04734	-0.977208	-3.51227	3.58512	2	0
KCNK3	8.53e-10	4	4	1.47e-09	Brain_Putamen_basal_ganglia	0.254248	Brain_Cortex	1.28291	0.650915	0.650915	-6.04765	-1.14009	-3.27717	2.37251	4	0
SLC35G5	2.6e-09	2	2	1.52e-09	Brain_Nucleus_accumbens_basal_ganglia	0.00014164	Brain_Cortex	1.36117	0.638828	0.638828	-6.0419	-3.80528	-4.92359	1.58153	2	0
PAN2	1.7e-09	2	2	1.62e-09	Brain_Cortex	0.0190805	Brain_Hippocampus	1.0578	0.942198	0.942198	-2.34395	6.03203	1.84404	5.92271	2	0
CHST10	1.43e-08	7	6	1.64e-09	Brain_Cerebellar_Hemisphere	0.247425	Brain_Nucleus_accumbens_basal_ganglia	4.27924	0.0114247	0.147076	-6.02954	1.15663	-4.29697	2.52097	6	0
WDR12	3.56e-12	2	2	1.64e-09	Brain_Amygdala	0.24757	Brain_Putamen_basal_ganglia	1.41773	0.582266	0.582266	-1.15627	6.02993	2.43683	5.08141	2	0
C11orf49	5.22e-11	3	3	1.66e-09	Brain_Anterior_cingulate_cortex_BA24	0.375831	Brain_Cerebellum	1.54041	0.357134	0.357134	0.885604	6.02793	4.17427	2.85575	3	0
RP11-62H7.2	1.04e-12	9	8	1.66e-09	Brain_Cortex	0.0178547	Brain_Anterior_cingulate_cortex_BA24	3.19447	0.0222624	0.253493	2.36862	6.02768	4.70088	1.3089	8	0
ACP2	1.41e-10	2	2	1.67e-09	Brain_Anterior_cingulate_cortex_BA24	3.89e-07	Brain_Cerebellum	1.38081	0.619191	0.619191	-6.02709	-5.07428	-5.55069	0.673737	2	0
RP5-963E22.4	1.69e-09	1	1	1.69e-09	Brain_Anterior_cingulate_cortex_BA24	1.69e-09	Brain_Anterior_cingulate_cortex_BA24	1	1	1	6.02544	6.02544	6.02544	NA	1	0
DBNDD1	2.08e-09	1	1	2.08e-09	Brain_Cortex	2.08e-09	Brain_Cortex	1	1	1	5.99106	5.99106	5.99106	NA	1	0
TRIP4	2.29e-09	8	4	2.16e-09	Brain_Cerebellar_Hemisphere	0.700425	Brain_Nucleus_accumbens_basal_ganglia	5.80023	0.00053431	0.285384	-1.33201	5.98497	0.0971911	2.39797	4	0
TXNL1	2.2e-09	1	1	2.2e-09	Brain_Cerebellum	2.2e-09	Brain_Cerebellum	1	1	1	-5.98245	-5.98245	-5.98245	NA	1	0
GTF2H1	4.34e-06	11	5	2.36e-09	Brain_Caudate_basal_ganglia	0.716064	Brain_Putamen_basal_ganglia	7.00923	0.00045839	0.681882	-5.97085	0.453804	-3.72572	2.25687	5	0
RRP7A	8.36e-11	11	8	2.45e-09	Brain_Cortex	0.862192	Brain_Anterior_cingulate_cortex_BA24	3.44498	4.41e-17	0.271847	-4.55444	5.96455	1.3863	3.40846	8	0
SGK223	3.65e-10	4	4	2.47e-09	Brain_Cerebellum	0.650151	Brain_Substantia_nigra	1.36291	0.714739	0.714739	-5.96318	3.54968	-1.26636	3.949	4	0
AXIN1	2.51e-08	3	3	2.53e-09	Brain_Cerebellum	0.00397429	Brain_Caudate_basal_ganglia	1.98122	0.0841914	0.0841914	2.88019	5.95943	4.69662	1.61254	3	0
ABCC11	2.75e-09	1	1	2.75e-09	Brain_Hippocampus	2.75e-09	Brain_Hippocampus	1	1	1	5.94594	5.94594	5.94594	NA	1	0
AKAP12	2.77e-09	1	1	2.77e-09	Brain_Hypothalamus	2.77e-09	Brain_Hypothalamus	1	1	1	5.94475	5.94475	5.94475	NA	1	0
SCN3A	2.93e-09	1	1	2.93e-09	Brain_Putamen_basal_ganglia	2.93e-09	Brain_Putamen_basal_ganglia	1	1	1	-5.9354	-5.9354	-5.9354	NA	1	0
ACAD9	3.76e-07	4	4	2.95e-09	Brain_Anterior_cingulate_cortex_BA24	0.314793	Brain_Caudate_basal_ganglia	1.59048	0.534087	0.534087	-5.93461	2.61164	-1.45503	3.50277	4	0
FAM180B	2.97e-08	3	2	2.97e-09	Brain_Frontal_Cortex_BA9	4.62e-07	Brain_Cerebellum	2.79639	0.0341451	0.169465	-5.933	-5.04132	-5.57195	0.469407	2	0
FRRS1L	3.15e-09	2	2	2.99e-09	Brain_Cerebellum	0.720964	Brain_Hippocampus	1.26359	0.736414	0.736414	-5.93191	0.357171	-2.78737	4.44705	2	0
RSRC1	1.69e-09	5	3	3.2e-09	Brain_Cortex	0.79962	Brain_Spinal_cord_cervical_c-1	3.7571	0.0574951	0.27889	-0.253839	5.92075	4.32519	2.59897	3	0
ALG1L13P	3.83e-13	2	2	3.22e-09	Brain_Cortex	2.58e-06	Brain_Cerebellum	1.00045	0.999552	0.999552	-5.91992	-4.70207	-5.31099	0.86115	2	0
RP11-351I21.7	5.81e-09	6	4	3.3e-09	Brain_Caudate_basal_ganglia	1.05e-05	Brain_Cerebellar_Hemisphere	4.15038	0.00058431	0.447324	4.40578	5.91588	5.0548	0.576473	4	0
SMPDL3B	7.62e-10	3	3	3.98e-09	Brain_Caudate_basal_ganglia	0.815773	Brain_Cerebellum	1.05534	0.942863	0.942863	-3.12479	5.88494	0.842388	4.60012	3	0
MTMR9	9.8e-10	2	2	4.02e-09	Brain_Cerebellar_Hemisphere	3.42e-08	Brain_Spinal_cord_cervical_c-1	1.57265	0.427347	0.427347	-5.51829	5.88341	0.182561	8.06222	2	0
ALG1L11P	1.61e-10	4	4	4.27e-09	Brain_Cerebellum	0.00018887	Brain_Caudate_basal_ganglia	2.15055	0.245757	0.245757	3.73346	5.87341	5.11898	0.949712	4	0
MGC10955	2.39e-06	11	11	4.4e-09	Brain_Cerebellum	0.942313	Brain_Putamen_basal_ganglia	1.83282	0.239492	0.239492	-5.86859	1.86618	-0.601542	2.62079	11	0
LINC00202-1	2.32e-05	9	8	5.35e-09	Brain_Cerebellar_Hemisphere	0.671797	Brain_Caudate_basal_ganglia	2.20506	0.0317167	0.551749	-2.81535	5.83576	0.792236	2.9487	8	0
NME5	1.12e-06	6	6	6.14e-09	Brain_Nucleus_accumbens_basal_ganglia	0.968774	Brain_Caudate_basal_ganglia	1.94473	0.38028	0.38028	-5.81282	1.29906	-1.29215	2.43134	6	0
CCDC88B	1.55e-08	6	1	6.32e-09	Brain_Cerebellar_Hemisphere	1.21e-07	Brain_Caudate_basal_ganglia	5.7168	0.00742832	5.7168	5.29183	5.80799	5.52268	0.203603	1	0
TNFRSF1B	1.2e-08	2	2	6.69e-09	Brain_Cerebellum	0.0145095	Brain_Caudate_basal_ganglia	1.1329	0.867101	0.867101	-5.79853	2.4444	-1.67707	5.82863	2	0
TRIM73	4.11e-10	10	6	6.74e-09	Brain_Hypothalamus	0.41076	Brain_Anterior_cingulate_cortex_BA24	6.21501	1.22e-16	0.339101	-5.79717	-0.822556	-4.02548	1.63036	6	0
CCDC114	4.11e-05	10	10	7e-09	Brain_Hypothalamus	0.99518	Brain_Cerebellum	2.95295	0.239109	0.239109	-0.733486	5.79086	0.859833	1.85938	10	0
MAMSTR	3.55e-06	7	7	7e-09	Brain_Hypothalamus	0.742593	Brain_Caudate_basal_ganglia	1.88104	0.345956	0.345956	-1.46612	5.79101	1.61938	2.33366	7	0
FUT11	4.14e-08	4	3	7.09e-09	Brain_Cerebellum	0.322167	Brain_Caudate_basal_ganglia	3.1449	0.00581702	0.192575	0.990014	5.7888	4.09648	2.12489	3	0
RP11-769N22.1	7.64e-09	1	1	7.64e-09	Brain_Cortex	7.64e-09	Brain_Cortex	1	1	1	-5.77625	-5.77625	-5.77625	NA	1	0
NME6	8.79e-16	6	5	8.04e-09	Brain_Cortex	0.794192	Brain_Frontal_Cortex_BA9	3.93502	0.0117445	0.171084	-2.117	5.76763	1.12877	2.99166	5	0
RBL2	8.8e-11	13	4	9.33e-09	Brain_Substantia_nigra	0.92519	Brain_Cortex	10.1179	0.00043848	0.400275	-5.74252	2.89301	-0.0920679	2.05615	4	0
PGD	1.11e-08	2	2	9.91e-09	Brain_Putamen_basal_ganglia	0.0259588	Brain_Nucleus_accumbens_basal_ganglia	1.04991	0.950091	0.950091	-2.22683	5.7323	1.75274	5.62796	2	0
BIRC7	6.1e-09	4	4	1.09e-08	Brain_Anterior_cingulate_cortex_BA24	0.0213732	Brain_Nucleus_accumbens_basal_ganglia	1.37268	0.640479	0.640479	-5.71567	2.32925	-2.27119	3.38117	4	0
FKSG48	8.24e-11	2	2	1.1e-08	Brain_Caudate_basal_ganglia	0.210449	Brain_Cerebellar_Hemisphere	1.38128	0.618722	0.618722	-1.25233	5.71514	2.2314	4.92674	2	0
LINC01068	1.2e-08	2	1	1.22e-08	Brain_Cerebellar_Hemisphere	1.35e-08	Brain_Cerebellum	1.99265	0.00735108	1.99265	-5.69746	-5.67964	-5.68855	0.0126014	1	0
FAM90A25P	7.36e-08	7	7	1.23e-08	Brain_Frontal_Cortex_BA9	0.88313	Brain_Putamen_basal_ganglia	2.92399	0.211891	0.211891	-0.147002	5.69506	3.15647	2.11391	7	0
PPP2R5C	8.85e-08	2	2	1.24e-08	Brain_Cortex	0.931361	Brain_Cerebellum	1.02939	0.970615	0.970615	0.0861331	5.69358	2.88986	3.96506	2	0
EIF5	1.36e-08	1	1	1.36e-08	Brain_Substantia_nigra	1.36e-08	Brain_Substantia_nigra	1	1	1	-5.6778	-5.6778	-5.6778	NA	1	0
CACNG3	1.41e-08	1	1	1.41e-08	Brain_Putamen_basal_ganglia	1.41e-08	Brain_Putamen_basal_ganglia	1	1	1	-5.67224	-5.67224	-5.67224	NA	1	0
MTIF3	1.59e-08	1	1	1.59e-08	Brain_Caudate_basal_ganglia	1.59e-08	Brain_Caudate_basal_ganglia	1	1	1	-5.6514	-5.6514	-5.6514	NA	1	0
ZNF655	6.27e-08	3	3	1.69e-08	Brain_Anterior_cingulate_cortex_BA24	0.608275	Brain_Amygdala	1.32954	0.725583	0.725583	-5.64078	0.512537	-2.65338	3.08054	3	0
TMEM120B	8.91e-08	2	2	2.07e-08	Brain_Cerebellum	0.0425645	Brain_Nucleus_accumbens_basal_ganglia	1.18306	0.816939	0.816939	-5.60618	-2.02796	-3.81707	2.53019	2	0
GTF2IP1	5.02e-07	8	7	2.37e-08	Brain_Nucleus_accumbens_basal_ganglia	0.990035	Brain_Frontal_Cortex_BA9	3.18911	0.00367245	0.156112	-5.58222	0.142223	-2.34712	2.17801	7	0
DTX2	9.31e-08	2	2	2.54e-08	Brain_Anterior_cingulate_cortex_BA24	0.3515	Brain_Cortex	1.0412	0.958797	0.958797	-5.57038	-0.931684	-3.25103	3.28005	2	0
HCG11	7.32e-10	2	2	2.62e-08	Brain_Putamen_basal_ganglia	8.07e-07	Brain_Cerebellar_Hemisphere	1.3193	0.680697	0.680697	4.93376	5.56537	5.24956	0.446613	2	0
HLA-DPB1	4.7e-08	6	6	2.77e-08	Brain_Cerebellar_Hemisphere	0.757088	Brain_Cortex	1.57413	0.534998	0.534998	-2.8214	5.55547	1.12272	2.79536	6	0
MC1R	8.81e-09	10	6	2.8e-08	Brain_Hippocampus	0.577285	Brain_Amygdala	4.33172	0.00042725	0.318885	-4.28479	5.55348	1.81857	3.14158	6	0
CS	2.96e-08	1	1	2.96e-08	Brain_Cerebellum	2.96e-08	Brain_Cerebellum	1	1	1	5.54399	5.54399	5.54399	NA	1	0
URAHP	4.4e-07	4	3	3.19e-08	Brain_Cerebellum	8.27e-06	Brain_Cerebellar_Hemisphere	3.25186	0.068199	0.224451	-5.53063	-4.45811	-5.04226	0.451175	3	0
AP1B1	3.28e-08	1	1	3.28e-08	Brain_Spinal_cord_cervical_c-1	3.28e-08	Brain_Spinal_cord_cervical_c-1	1	1	1	-5.52563	-5.52563	-5.52563	NA	1	0
ACOT8	1.37e-07	2	2	3.47e-08	Brain_Cortex	0.260175	Brain_Caudate_basal_ganglia	1.00771	0.99229	0.99229	-5.51611	1.12598	-2.19507	4.69667	2	0
FAM86B2	1.98e-07	4	4	3.69e-08	Brain_Caudate_basal_ganglia	0.364349	Brain_Putamen_basal_ganglia	1.23351	0.763291	0.763291	0.907109	5.50523	2.67142	2.07611	4	0
NOB1	1.38e-12	5	4	3.78e-08	Brain_Cerebellar_Hemisphere	0.165332	Brain_Cortex	3.72673	0.0296671	0.218482	-5.50106	-1.38736	-3.69879	1.61034	4	0
SCAP	3.43e-08	5	4	4.02e-08	Brain_Nucleus_accumbens_basal_ganglia	0.00309434	Brain_Frontal_Cortex_BA9	3.58163	0.0582435	0.172803	2.95821	5.48992	3.79765	0.990859	4	0
CPSF4	3.98e-07	3	1	4.22e-08	Brain_Anterior_cingulate_cortex_BA24	4.82e-06	Brain_Frontal_Cortex_BA9	2.90421	0.0380061	2.90421	-5.48143	-4.57262	-4.98818	0.459355	1	0
IFI27L1	8.62e-07	4	4	4.66e-08	Brain_Hypothalamus	0.798223	Brain_Cerebellum	1.23183	0.774868	0.774868	-5.46369	1.1103	-0.871228	3.08163	4	0
TPRKB	5.03e-08	1	1	5.03e-08	Brain_Spinal_cord_cervical_c-1	5.03e-08	Brain_Spinal_cord_cervical_c-1	1	1	1	5.45042	5.45042	5.45042	NA	1	0
CPNE3	8.28e-07	6	4	5.07e-08	Brain_Cerebellum	0.517225	Brain_Putamen_basal_ganglia	3.88459	0.0188309	0.377955	-5.44868	-0.647629	-2.30788	1.69186	4	0
RPS26	3.15e-08	10	8	5.1e-08	Brain_Amygdala	0.223028	Brain_Nucleus_accumbens_basal_ganglia	2.98065	6.41e-17	0.506445	-5.44762	1.21851	-2.96501	2.17555	8	0
ASPG	3.96e-07	3	3	5.13e-08	Brain_Nucleus_accumbens_basal_ganglia	0.142391	Brain_Anterior_cingulate_cortex_BA24	1.16185	0.820796	0.820796	-5.44661	1.46694	-2.00979	3.45695	3	0
ZDHHC18	8.98e-08	2	2	5.62e-08	Brain_Hypothalamus	0.00791273	Brain_Cerebellar_Hemisphere	1.17711	0.822892	0.822892	-5.43035	-2.65577	-4.04306	1.96192	2	0
GVQW1	0.00013375	12	5	5.73e-08	Brain_Cerebellar_Hemisphere	0.349238	Brain_Substantia_nigra	8.60287	2.3e-17	0.301548	0.936068	5.42716	3.91157	1.45123	5	0
STAT2	6.23e-08	2	1	5.79e-08	Brain_Cerebellar_Hemisphere	7.65e-08	Brain_Cerebellum	1.99109	0.00891049	1.99109	5.37508	5.42509	5.40009	0.0353678	1	0
KHK	1.13e-07	2	2	5.9e-08	Brain_Putamen_basal_ganglia	0.0474398	Brain_Nucleus_accumbens_basal_ganglia	1.06932	0.930678	0.930678	-5.42177	-1.98235	-3.70206	2.43203	2	0
AC138783.12	4.48e-05	13	2	6.22e-08	Brain_Nucleus_accumbens_basal_ganglia	0.101055	Brain_Cerebellar_Hemisphere	11.7841	4.79e-09	0.766239	1.63976	5.41244	4.11133	0.8542	2	0
C1orf123	7.81e-07	11	4	6.46e-08	Brain_Caudate_basal_ganglia	0.0341662	Brain_Spinal_cord_cervical_c-1	8.87742	0.00020239	0.410963	2.1181	5.4056	4.61583	0.893778	4	0
LONP1	0.0001453	11	9	6.7e-08	Brain_Cerebellar_Hemisphere	0.899473	Brain_Nucleus_accumbens_basal_ganglia	3.66251	1.27e-16	0.210948	-5.39898	1.16724	-0.937404	1.94912	9	0
TMEM17	3.24e-07	3	3	6.74e-08	Brain_Anterior_cingulate_cortex_BA24	0.783864	Brain_Cortex	1.76291	0.243282	0.243282	-5.39793	-0.274287	-2.85835	2.56211	3	0
AL132709.1	1.18e-06	4	3	6.8e-08	Brain_Frontal_Cortex_BA9	0.131685	Brain_Cortex	2.80423	3.93e-17	0.464942	-5.39646	-1.50749	-3.98672	1.84725	3	0
DDHD2	2.04e-06	3	2	7.01e-08	Brain_Putamen_basal_ganglia	0.0587463	Brain_Caudate_basal_ganglia	2.45944	0.0669407	0.473619	-5.39097	-1.89009	-3.86066	1.79148	2	0
AHNAK2	2.25e-06	3	3	7.53e-08	Brain_Amygdala	0.48437	Brain_Cerebellar_Hemisphere	1.83327	0.191204	0.191204	-0.860876	5.37803	1.27262	3.55631	3	0
ZNF192P2	5.9e-06	4	3	7.56e-08	Brain_Anterior_cingulate_cortex_BA24	0.00011572	Brain_Cerebellum	3.51451	0.0633971	0.20488	3.85503	5.37731	4.55593	0.658078	3	0
GALNT7	4.93e-07	2	2	7.76e-08	Brain_Cerebellum	0.317566	Brain_Caudate_basal_ganglia	1.10741	0.892591	0.892591	-5.37263	0.999471	-2.18658	4.50576	2	0
MTHFD2	8e-08	1	1	8e-08	Brain_Hippocampus	8e-08	Brain_Hippocampus	1	1	1	5.3672	5.3672	5.3672	NA	1	0
KRTCAP3	1.13e-07	2	2	8.03e-08	Brain_Cortex	8.33e-06	Brain_Caudate_basal_ganglia	1.55337	0.446628	0.446628	4.45651	5.36656	4.91153	0.643504	2	0
RMND5A	8.08e-08	1	1	8.08e-08	Brain_Cortex	8.08e-08	Brain_Cortex	1	1	1	-5.36539	-5.36539	-5.36539	NA	1	0
SUOX	1.23e-08	7	7	8.25e-08	Brain_Cortex	0.175228	Brain_Frontal_Cortex_BA9	2.36343	0.311735	0.311735	1.35559	5.36149	3.0727	1.50902	7	0
FUT2	3.08e-08	4	4	8.32e-08	Brain_Nucleus_accumbens_basal_ganglia	0.0374696	Brain_Anterior_cingulate_cortex_BA24	2.67373	0.224395	0.224395	2.08061	5.35995	3.57195	1.67366	4	0
TMEM245	3.89e-07	9	7	8.47e-08	Brain_Frontal_Cortex_BA9	0.294841	Brain_Cerebellar_Hemisphere	4.03112	0.0571764	0.225956	-2.11502	5.35674	1.78562	3.11479	7	0
COL16A1	5.45e-13	10	10	8.68e-08	Brain_Anterior_cingulate_cortex_BA24	0.739606	Brain_Spinal_cord_cervical_c-1	2.38704	0.416486	0.416486	-5.35249	1.31612	-2.38712	2.23088	10	0
SCN11A	3.68e-08	5	3	8.98e-08	Brain_Nucleus_accumbens_basal_ganglia	0.127091	Brain_Caudate_basal_ganglia	4.25898	0.00637647	0.180875	1.52567	5.34633	4.43816	1.63543	3	0
SNX17	1.95e-06	4	4	9.09e-08	Brain_Putamen_basal_ganglia	0.474944	Brain_Cerebellum	1.67886	0.341317	0.341317	0.714457	5.344	2.41578	2.06943	4	0
ERI1	1.21e-07	2	2	9.7e-08	Brain_Caudate_basal_ganglia	0.362924	Brain_Substantia_nigra	1.17122	0.828781	0.828781	-0.909807	5.33224	2.21121	4.41379	2	0
ZKSCAN5	4.5e-07	4	4	9.8e-08	Brain_Anterior_cingulate_cortex_BA24	0.136655	Brain_Putamen_basal_ganglia	2.43859	0.122833	0.122833	-5.33039	1.48836	-2.79213	3.1467	4	0
INPP5B	1.18e-08	9	5	9.96e-08	Brain_Putamen_basal_ganglia	0.005243	Brain_Hippocampus	5.86326	0.00131378	0.388846	-5.32737	4.14306	-3.00883	2.7631	5	0
NTN5	5.74e-07	4	4	1.04e-07	Brain_Cortex	0.531395	Brain_Caudate_basal_ganglia	2.43513	0.228796	0.228796	0.625878	5.31978	3.49922	2.12764	4	0
NF2	3.97e-08	2	2	1.11e-07	Brain_Frontal_Cortex_BA9	0.013102	Brain_Hypothalamus	1.00967	0.990329	0.990329	2.48099	5.30842	3.8947	1.9993	2	0
ZNF703	1.15e-07	1	1	1.15e-07	Brain_Caudate_basal_ganglia	1.15e-07	Brain_Caudate_basal_ganglia	1	1	1	5.30183	5.30183	5.30183	NA	1	0
GET4	1.24e-07	1	1	1.24e-07	Brain_Spinal_cord_cervical_c-1	1.24e-07	Brain_Spinal_cord_cervical_c-1	1	1	1	5.28694	5.28694	5.28694	NA	1	0
TRAF3	1.05e-08	2	2	1.33e-07	Brain_Cortex	0.142317	Brain_Frontal_Cortex_BA9	1.68867	0.31133	0.31133	1.46722	5.27497	3.37109	2.69249	2	0
APOPT1	6.31e-09	5	4	1.39e-07	Brain_Caudate_basal_ganglia	0.012541	Brain_Putamen_basal_ganglia	3.58401	0.0307895	0.168499	-5.26695	2.49654	-3.25275	3.24458	4	0
RP13-98N21.2	5.15e-07	7	1	1.41e-07	Brain_Caudate_basal_ganglia	1.37e-05	Brain_Cortex	6.83336	0.00025903	6.83336	4.34904	5.26348	4.95774	0.331097	1	0
ZDHHC6	3.78e-07	8	6	1.43e-07	Brain_Frontal_Cortex_BA9	0.562883	Brain_Caudate_basal_ganglia	3.48709	0.0390327	0.237469	-5.26079	1.17717	-3.24455	2.49197	6	0
RP11-267M23.6	1.46e-07	1	1	1.46e-07	Brain_Cerebellar_Hemisphere	1.46e-07	Brain_Cerebellar_Hemisphere	1	1	1	-5.25726	-5.25726	-5.25726	NA	1	0
CTD-3224K15.3	1.54e-07	1	1	1.54e-07	Brain_Putamen_basal_ganglia	1.54e-07	Brain_Putamen_basal_ganglia	1	1	1	-5.24814	-5.24814	-5.24814	NA	1	0
TERF2	1.54e-07	1	1	1.54e-07	Brain_Cerebellar_Hemisphere	1.54e-07	Brain_Cerebellar_Hemisphere	1	1	1	5.2475	5.2475	5.2475	NA	1	0
RP11-153M3.1	2.5e-09	2	2	1.58e-07	Brain_Cortex	6.28e-06	Brain_Spinal_cord_cervical_c-1	1.21268	0.787316	0.787316	4.51667	5.24329	4.87998	0.513795	2	0
RP11-419C5.2	4.51e-06	13	5	1.64e-07	Brain_Spinal_cord_cervical_c-1	0.935413	Brain_Substantia_nigra	9.19064	7.97e-17	0.469704	-5.2357	0.0810364	-2.5193	1.43335	5	0
LRRC56	3.52e-05	6	6	1.67e-07	Brain_Cerebellum	0.532857	Brain_Hippocampus	2.24372	0.108032	0.108032	-5.2333	3.04615	-0.77136	3.42104	6	0
RP5-1109J22.1	1.02e-05	11	5	1.68e-07	Brain_Amygdala	0.334679	Brain_Frontal_Cortex_BA9	8.41495	0.00374529	0.288756	-5.23157	-0.964733	-3.87321	1.13652	5	0
MON1B	5.61e-06	7	7	1.69e-07	Brain_Anterior_cingulate_cortex_BA24	0.752496	Brain_Putamen_basal_ganglia	2.46775	0.351281	0.351281	0.31535	5.23074	2.09163	1.71731	7	0
RHBDL3	1.13e-06	7	5	1.74e-07	Brain_Cortex	0.842427	Brain_Frontal_Cortex_BA9	4.4789	1.77e-05	0.157433	-2.21776	5.22537	3.30601	3.1394	5	0
TMEM150C	4.7e-07	2	2	1.74e-07	Brain_Caudate_basal_ganglia	0.0907018	Brain_Cortex	1.54186	0.458141	0.458141	-5.22523	-1.69171	-3.45847	2.49858	2	0
NDUFAF2	1.88e-07	2	2	1.76e-07	Brain_Cortex	0.00017538	Brain_Nucleus_accumbens_basal_ganglia	1.37773	0.622268	0.622268	3.75207	5.22279	4.48743	1.03996	2	0
ZFP1	0.00014155	9	9	1.96e-07	Brain_Cerebellar_Hemisphere	0.988895	Brain_Anterior_cingulate_cortex_BA24	2.27784	0.114452	0.114452	-1.41594	5.20282	0.639411	1.85987	9	0
CASP7	1.8e-05	10	4	1.99e-07	Brain_Hippocampus	0.0779564	Brain_Spinal_cord_cervical_c-1	7.65643	0.00314704	0.328188	1.76267	5.20007	3.98192	1.22292	4	0
LNX2	2.01e-07	1	1	2.01e-07	Brain_Cerebellum	2.01e-07	Brain_Cerebellum	1	1	1	-5.19834	-5.19834	-5.19834	NA	1	0
RP11-222A11.1	6.5e-06	5	5	2.04e-07	Brain_Spinal_cord_cervical_c-1	0.494603	Brain_Amygdala	2.75945	0.137682	0.137682	-5.19535	0.843404	-1.82715	2.24612	5	0
RP13-608F4.1	2.21e-08	3	3	2.08e-07	Brain_Caudate_basal_ganglia	0.0162022	Brain_Cerebellar_Hemisphere	2.16895	0.271556	0.271556	-5.19227	-2.40433	-4.19562	1.55459	3	0
C1QTNF4	2.6e-06	3	3	2.22e-07	Brain_Cerebellar_Hemisphere	0.341152	Brain_Hypothalamus	1.87386	0.122518	0.122518	0.951892	5.17982	3.66973	2.35857	3	0
KLHL29	2.22e-07	1	1	2.22e-07	Brain_Substantia_nigra	2.22e-07	Brain_Substantia_nigra	1	1	1	5.17957	5.17957	5.17957	NA	1	0
SIRT6	3.02e-06	3	3	2.31e-07	Brain_Frontal_Cortex_BA9	0.346075	Brain_Nucleus_accumbens_basal_ganglia	1.31733	0.68346	0.68346	-1.21678	5.17252	1.0045	3.61222	3	0
HTR3B	2.34e-07	1	1	2.34e-07	Brain_Frontal_Cortex_BA9	2.34e-07	Brain_Frontal_Cortex_BA9	1	1	1	5.17043	5.17043	5.17043	NA	1	0
LRRC37A15P	8.4e-06	4	4	2.49e-07	Brain_Anterior_cingulate_cortex_BA24	0.410244	Brain_Spinal_cord_cervical_c-1	1.42511	0.688032	0.688032	-1.06389	5.15857	1.46025	2.62952	4	0
ANXA9	2.51e-07	1	1	2.51e-07	Brain_Frontal_Cortex_BA9	2.51e-07	Brain_Frontal_Cortex_BA9	1	1	1	-5.15669	-5.15669	-5.15669	NA	1	0
PHOX2A	2.73e-07	1	1	2.73e-07	Brain_Spinal_cord_cervical_c-1	2.73e-07	Brain_Spinal_cord_cervical_c-1	1	1	1	-5.14095	-5.14095	-5.14095	NA	1	0
RAVER1	2.76e-07	1	1	2.76e-07	Brain_Spinal_cord_cervical_c-1	2.76e-07	Brain_Spinal_cord_cervical_c-1	1	1	1	-5.13895	-5.13895	-5.13895	NA	1	0
IQSEC1	1.38e-06	4	4	2.94e-07	Brain_Cerebellum	0.572335	Brain_Nucleus_accumbens_basal_ganglia	1.16569	0.791701	0.791701	-5.12701	0.927511	-1.56313	2.57599	4	0
LRRC25	1.02e-07	3	3	2.99e-07	Brain_Nucleus_accumbens_basal_ganglia	0.166436	Brain_Substantia_nigra	1.68924	0.309589	0.309589	-5.12427	1.47815	-1.67662	3.31094	3	0
SH2B1	2.99e-07	1	1	2.99e-07	Brain_Cerebellum	2.99e-07	Brain_Cerebellum	1	1	1	5.12411	5.12411	5.12411	NA	1	0
PMS2P3	4.47e-08	9	6	3.11e-07	Brain_Caudate_basal_ganglia	0.817619	Brain_Nucleus_accumbens_basal_ganglia	4.8373	3.71e-16	0.176151	-5.11639	1.70917	-2.41731	2.75761	6	0
LRRC37A6P	2.41e-06	6	4	3.24e-07	Brain_Nucleus_accumbens_basal_ganglia	0.391059	Brain_Caudate_basal_ganglia	3.79824	0.0555467	0.2284	-5.10878	-0.857698	-2.87878	1.62333	4	0
RP11-351I21.11	2.5e-11	7	6	3.28e-07	Brain_Cerebellar_Hemisphere	0.0771577	Brain_Substantia_nigra	2.42581	0.028546	0.561373	-5.10678	3.54487	-2.85611	3.01027	6	0
IFT122	0.00079556	11	8	3.43e-07	Brain_Hippocampus	0.938923	Brain_Nucleus_accumbens_basal_ganglia	5.66323	0.00897969	0.227513	-0.0766231	5.09836	0.990052	1.39283	8	0
KDM4B	1.6e-06	2	2	3.46e-07	Brain_Amygdala	0.556119	Brain_Cerebellar_Hemisphere	1.05106	0.948935	0.948935	-5.09633	0.588616	-2.25386	4.01986	2	0
RIPK2	3.63e-07	1	1	3.63e-07	Brain_Frontal_Cortex_BA9	3.63e-07	Brain_Frontal_Cortex_BA9	1	1	1	5.08745	5.08745	5.08745	NA	1	0
GSN	1.85e-06	3	3	3.76e-07	Brain_Cerebellar_Hemisphere	0.844827	Brain_Putamen_basal_ganglia	1.28958	0.721559	0.721559	-5.08057	1.68037	-1.06816	3.55325	3	0
EPHA5	8.7e-06	3	3	3.96e-07	Brain_Nucleus_accumbens_basal_ganglia	0.958671	Brain_Cerebellar_Hemisphere	1.22585	0.808636	0.808636	-5.07077	0.486198	-1.54546	3.06483	3	0
LINC00574	1.32e-07	3	3	4.14e-07	Brain_Cortex	0.100654	Brain_Anterior_cingulate_cortex_BA24	2.20044	0.260053	0.260053	-5.06262	-1.64169	-2.947	1.84882	3	0
AC004980.9	4.07e-06	3	3	4.16e-07	Brain_Cerebellar_Hemisphere	0.523694	Brain_Caudate_basal_ganglia	1.13939	0.872685	0.872685	-5.06171	0.637661	-2.14958	2.85174	3	0
RP11-723O4.9	1.26e-09	12	3	4.2e-07	Brain_Cerebellum	0.639542	Brain_Putamen_basal_ganglia	10.5407	8.93e-07	0.376904	0.468339	5.05986	3.0673	1.35046	3	0
IFRD2	4.22e-07	1	1	4.22e-07	Brain_Cerebellum	4.22e-07	Brain_Cerebellum	1	1	1	-5.05874	-5.05874	-5.05874	NA	1	0
LINC00205	3.58e-06	13	1	4.3e-07	Brain_Amygdala	0.00054383	Brain_Putamen_basal_ganglia	12.3225	0.00053264	12.3225	-5.05501	-3.45819	-4.50378	0.522855	1	0
C1orf43	9.25e-08	3	3	4.33e-07	Brain_Putamen_basal_ganglia	0.0113629	Brain_Hippocampus	1.49278	0.508886	0.508886	-5.05375	2.53134	-2.28605	4.1874	3	0
NPIPA1	2.62e-06	13	2	4.39e-07	Brain_Spinal_cord_cervical_c-1	0.0248298	Brain_Substantia_nigra	11.8134	0.00247742	0.552818	2.24404	5.05109	4.34076	0.693556	2	0
RP11-681L4.1	7.48e-08	3	3	4.45e-07	Brain_Nucleus_accumbens_basal_ganglia	0.431419	Brain_Hypothalamus	1.14819	0.79636	0.79636	0.786766	5.04842	2.73111	2.15517	3	0
NUP54	2.68e-07	11	4	4.55e-07	Brain_Cerebellum	0.695474	Brain_Substantia_nigra	8.02617	0.014368	0.600715	-5.04446	2.43081	-0.0428572	2.01241	4	0
DNAJC5	4.83e-07	1	1	4.83e-07	Brain_Anterior_cingulate_cortex_BA24	4.83e-07	Brain_Anterior_cingulate_cortex_BA24	1	1	1	-5.03298	-5.03298	-5.03298	NA	1	0
RP11-159F24.2	4.83e-07	1	1	4.83e-07	Brain_Nucleus_accumbens_basal_ganglia	4.83e-07	Brain_Nucleus_accumbens_basal_ganglia	1	1	1	-5.03277	-5.03277	-5.03277	NA	1	0
HIST1H4K	4.97e-07	1	1	4.97e-07	Brain_Cortex	4.97e-07	Brain_Cortex	1	1	1	5.0273	5.0273	5.0273	NA	1	0
CNTNAP4	3.19e-06	6	6	5e-07	Brain_Cerebellum	0.930953	Brain_Spinal_cord_cervical_c-1	1.5541	0.55191	0.55191	-2.35157	5.02627	0.657954	2.81159	6	0
RHOT1	1.09e-06	2	2	5.23e-07	Brain_Amygdala	0.0929423	Brain_Cortex	1.03353	0.966466	0.966466	-5.01755	-1.68008	-3.34881	2.35995	2	0
PDE2A	9.8e-06	4	3	5.46e-07	Brain_Substantia_nigra	7.46e-05	Brain_Cerebellar_Hemisphere	3.4985	0.021657	0.15222	-5.00941	-3.9612	-4.54465	0.433492	3	0
ARHGAP33	8.72e-06	3	3	5.66e-07	Brain_Frontal_Cortex_BA9	0.98067	Brain_Nucleus_accumbens_basal_ganglia	1.30397	0.68896	0.68896	0.024229	5.00264	1.84652	2.74417	3	0
AK2	5.92e-07	1	1	5.92e-07	Brain_Caudate_basal_ganglia	5.92e-07	Brain_Caudate_basal_ganglia	1	1	1	4.9938	4.9938	4.9938	NA	1	0
ABHD16B	5.96e-07	1	1	5.96e-07	Brain_Cortex	5.96e-07	Brain_Cortex	1	1	1	4.99267	4.99267	4.99267	NA	1	0
AC110781.3	2.11e-06	2	2	5.98e-07	Brain_Frontal_Cortex_BA9	0.812256	Brain_Nucleus_accumbens_basal_ganglia	1.17062	0.829382	0.829382	0.237517	4.99192	2.61472	3.36187	2	0
LRGUK	1.47e-07	3	3	6e-07	Brain_Hippocampus	0.0582116	Brain_Cerebellar_Hemisphere	1.39126	0.657529	0.657529	-1.8941	4.99113	1.71821	3.45514	3	0
FABP3	1.24e-06	2	2	6.02e-07	Brain_Cerebellar_Hemisphere	0.00117778	Brain_Cerebellum	1.8225	0.177504	0.177504	-4.99064	-3.24421	-4.11742	1.23491	2	0
RP11-457M11.5	0.00699421	13	3	6.05e-07	Brain_Substantia_nigra	0.212178	Brain_Hypothalamus	11.2324	0.00415486	0.437787	1.2476	4.98971	2.83736	1.0351	3	0
TDRD7	6.05e-07	1	1	6.05e-07	Brain_Cerebellum	6.05e-07	Brain_Cerebellum	1	1	1	-4.98957	-4.98957	-4.98957	NA	1	0
TRIM47	3.04e-06	6	5	6.05e-07	Brain_Anterior_cingulate_cortex_BA24	0.818294	Brain_Spinal_cord_cervical_c-1	3.31858	0.00322969	0.230636	-4.98976	-0.229739	-2.97651	1.94939	5	0
ANKRD26	6.08e-07	1	1	6.08e-07	Brain_Cerebellum	6.08e-07	Brain_Cerebellum	1	1	1	-4.98858	-4.98858	-4.98858	NA	1	0
XXbac-BPG181B23.7	5.85e-06	6	6	6.52e-07	Brain_Cortex	0.922212	Brain_Putamen_basal_ganglia	1.80945	0.340511	0.340511	-2.17316	4.97523	0.592699	2.87038	6	0
PLK3	6.64e-07	1	1	6.64e-07	Brain_Putamen_basal_ganglia	6.64e-07	Brain_Putamen_basal_ganglia	1	1	1	-4.97155	-4.97155	-4.97155	NA	1	0
HIST1H4C	4.41e-06	2	2	6.84e-07	Brain_Anterior_cingulate_cortex_BA24	0.0007456	Brain_Putamen_basal_ganglia	1.66888	0.331123	0.331123	-4.96581	3.37224	-0.796783	5.89589	2	0
MOB3C	1.36e-05	3	3	6.88e-07	Brain_Cerebellar_Hemisphere	0.475119	Brain_Cerebellum	1.37473	0.65429	0.65429	-4.96462	-0.714174	-2.16315	2.42662	3	0
TEFM	1.34e-06	10	3	7.01e-07	Brain_Putamen_basal_ganglia	0.0191901	Brain_Caudate_basal_ganglia	8.54554	0.00744867	0.457976	2.34182	4.9612	4.07658	1.02641	3	0
FAM218A	2.65e-05	7	6	7.15e-07	Brain_Cerebellar_Hemisphere	0.885342	Brain_Frontal_Cortex_BA9	3.01618	0.0492781	0.391033	-0.718241	4.95731	0.692645	1.97799	6	0
BLOC1S1	1.24e-06	2	2	7.19e-07	Brain_Putamen_basal_ganglia	0.383958	Brain_Anterior_cingulate_cortex_BA24	1.14788	0.852121	0.852121	-0.870626	4.95628	2.04283	4.12024	2	0
L3MBTL2	2.08e-05	6	3	7.22e-07	Brain_Cortex	0.00168128	Brain_Frontal_Cortex_BA9	5.01878	0.00877086	0.396801	-4.95531	-3.14142	-4.39504	0.769099	3	0
CTD-2514C3.1	2.69e-07	2	2	7.26e-07	Brain_Cerebellum	5.1e-05	Brain_Cerebellar_Hemisphere	1.36932	0.630681	0.630681	-4.95426	-4.05113	-4.5027	0.638603	2	0
DCDC2B	3.45e-07	2	2	7.47e-07	Brain_Nucleus_accumbens_basal_ganglia	0.0220561	Brain_Hippocampus	1.0012	0.998796	0.998796	-4.94874	2.2894	-1.32967	5.11814	2	0
RARRES1	1.54e-06	4	3	7.51e-07	Brain_Hippocampus	0.478385	Brain_Cerebellar_Hemisphere	2.85317	0.0428396	0.399838	-4.9477	0.708903	-2.17716	2.3228	3	0
CCDC66	2.66e-07	11	9	7.73e-07	Brain_Frontal_Cortex_BA9	0.96732	Brain_Cortex	4.91019	0.0537257	0.262791	-4.94205	1.69111	-1.92889	2.1306	9	0
SUZ12P	0.00099442	13	2	7.77e-07	Brain_Substantia_nigra	0.0701196	Brain_Anterior_cingulate_cortex_BA24	12.0133	1.67e-08	0.604049	1.81114	4.94099	3.29759	0.745614	2	0
PTP4A2	4.89e-06	2	2	8.12e-07	Brain_Nucleus_accumbens_basal_ganglia	0.953406	Brain_Cerebellum	1.08387	0.916126	0.916126	-4.93255	-0.0584305	-2.49549	3.44652	2	0
SPTLC2	5.22e-06	2	2	8.24e-07	Brain_Caudate_basal_ganglia	0.75848	Brain_Cerebellum	1.09448	0.905521	0.905521	-4.92966	0.307477	-2.31109	3.70322	2	0
ADAM15	3.26e-06	6	3	8.33e-07	Brain_Hippocampus	0.143235	Brain_Spinal_cord_cervical_c-1	4.97049	0.0260788	0.394131	-4.92758	-1.46385	-2.5665	1.29833	3	0
C4A	5.07e-06	10	8	8.57e-07	Brain_Caudate_basal_ganglia	0.398686	Brain_Frontal_Cortex_BA9	4.01597	5.89e-05	0.194886	0.84397	4.92203	3.13124	1.38627	8	0
LDB1	1.64e-08	2	2	8.59e-07	Brain_Anterior_cingulate_cortex_BA24	0.793406	Brain_Putamen_basal_ganglia	1.53319	0.466815	0.466815	-4.92147	0.26189	-2.32979	3.66519	2	0
LRP8	2.28e-05	3	3	8.79e-07	Brain_Cerebellum	0.846697	Brain_Anterior_cingulate_cortex_BA24	1.13957	0.868916	0.868916	0.193334	4.91687	1.90109	2.61937	3	0
AGBL2	8.9e-07	1	1	8.9e-07	Brain_Cortex	8.9e-07	Brain_Cortex	1	1	1	4.91449	4.91449	4.91449	NA	1	0
ABHD17C	1.47e-05	3	3	9.36e-07	Brain_Caudate_basal_ganglia	0.920355	Brain_Cerebellar_Hemisphere	1.68739	0.405515	0.405515	0.0999869	4.90469	2.3492	2.41695	3	0
LCE5A	2.42e-05	3	3	9.65e-07	Brain_Putamen_basal_ganglia	0.390956	Brain_Frontal_Cortex_BA9	1.24874	0.70816	0.70816	-4.89859	0.857885	-1.76615	2.91172	3	0
BRF2	9.79e-07	1	1	9.79e-07	Brain_Hypothalamus	9.79e-07	Brain_Hypothalamus	1	1	1	4.89579	4.89579	4.89579	NA	1	0
CPEB1	1.96e-07	3	3	1.01e-06	Brain_Cortex	0.0821605	Brain_Cerebellar_Hemisphere	1.75925	0.329398	0.329398	-1.92864	4.89063	0.407904	3.88332	3	0
OR7E126P	1.04e-06	1	1	1.04e-06	Brain_Putamen_basal_ganglia	1.04e-06	Brain_Putamen_basal_ganglia	1	1	1	4.88482	4.88482	4.88482	NA	1	0
DNAJC5G	1.05e-06	1	1	1.05e-06	Brain_Frontal_Cortex_BA9	1.05e-06	Brain_Frontal_Cortex_BA9	1	1	1	4.88119	4.88119	4.88119	NA	1	0
FAAH	1.18e-07	5	5	1.08e-06	Brain_Cerebellum	0.0300388	Brain_Caudate_basal_ganglia	3.11248	0.163036	0.163036	2.16958	4.87637	3.9583	1.09568	5	0
TRIM51DP	1.48e-06	9	3	1.12e-06	Brain_Amygdala	0.0365739	Brain_Frontal_Cortex_BA9	7.90945	0.00076023	0.3126	-4.86849	-2.09049	-3.15114	0.918315	3	0
AC090945.1	3.05e-07	4	3	1.22e-06	Brain_Cerebellar_Hemisphere	0.643781	Brain_Anterior_cingulate_cortex_BA24	2.70937	0.0685664	0.222366	0.462419	4.85215	2.45688	1.81479	3	0
KAT7	1.23e-06	1	1	1.23e-06	Brain_Spinal_cord_cervical_c-1	1.23e-06	Brain_Spinal_cord_cervical_c-1	1	1	1	4.85066	4.85066	4.85066	NA	1	0
CCDC171	3.97e-07	11	3	1.29e-06	Brain_Putamen_basal_ganglia	6.05e-05	Brain_Nucleus_accumbens_basal_ganglia	9.32922	0.00433751	0.434294	-4.84123	-4.01104	-4.45652	0.316747	3	0
TMEM206	0.0004174	7	6	1.29e-06	Brain_Spinal_cord_cervical_c-1	0.841956	Brain_Anterior_cingulate_cortex_BA24	3.25661	0.0174029	0.235213	-4.84165	0.384627	-2.30792	2.32649	6	0
RPGRIP1L	4.29e-06	5	3	1.3e-06	Brain_Caudate_basal_ganglia	0.00134521	Brain_Cerebellar_Hemisphere	4.45383	0.01175	0.181447	3.20616	4.8393	4.42762	0.68961	3	0
BTN2A1	1.63e-11	4	4	1.33e-06	Brain_Hippocampus	0.0567332	Brain_Nucleus_accumbens_basal_ganglia	2.24469	0.361504	0.361504	-4.83577	2.86851	0.551427	3.61337	4	0
C6orf226	6.73e-07	2	2	1.34e-06	Brain_Cortex	0.010369	Brain_Caudate_basal_ganglia	1.06615	0.933854	0.933854	-4.83413	-2.56327	-3.6987	1.60574	2	0
TEX40	2.24e-05	10	1	1.34e-06	Brain_Cerebellar_Hemisphere	0.00085842	Brain_Hypothalamus	9.54678	0.00221812	9.54678	-4.8343	-3.33324	-4.13652	0.424548	1	0
PDE4A	1.36e-06	1	1	1.36e-06	Brain_Cortex	1.36e-06	Brain_Cortex	1	1	1	4.83011	4.83011	4.83011	NA	1	0
LRCOL1	1.38e-06	1	1	1.38e-06	Brain_Cortex	1.38e-06	Brain_Cortex	1	1	1	4.82827	4.82827	4.82827	NA	1	0
RP11-168A11.4	1.38e-06	1	1	1.38e-06	Brain_Nucleus_accumbens_basal_ganglia	1.38e-06	Brain_Nucleus_accumbens_basal_ganglia	1	1	1	-4.82829	-4.82829	-4.82829	NA	1	0
BHLHA15	5.64e-05	12	5	1.44e-06	Brain_Anterior_cingulate_cortex_BA24	0.22064	Brain_Putamen_basal_ganglia	8.22694	0.00284414	0.310357	1.22483	4.81919	3.84523	0.977439	5	0
NCAPG	5.1e-06	2	2	1.49e-06	Brain_Spinal_cord_cervical_c-1	0.369038	Brain_Nucleus_accumbens_basal_ganglia	1.04202	0.957982	0.957982	0.898277	4.81243	2.85535	2.76772	2	0
STON1	1.01e-05	11	9	1.49e-06	Brain_Cerebellar_Hemisphere	0.716633	Brain_Anterior_cingulate_cortex_BA24	4.99457	0.014945	0.224345	-1.39162	4.81262	1.47616	1.97535	9	0
CYP21A1P	2.15e-05	12	4	1.52e-06	Brain_Spinal_cord_cervical_c-1	0.848597	Brain_Hippocampus	9.51617	0.00169114	0.393798	0.190909	4.80923	1.68772	1.42159	4	0
KLC3	7.22e-06	4	2	1.53e-06	Brain_Anterior_cingulate_cortex_BA24	5.1e-06	Brain_Frontal_Cortex_BA9	3.69012	0.0108211	0.222359	4.56048	4.80768	4.65095	0.107969	2	0
AKR1B1	9.17e-06	2	2	1.57e-06	Brain_Amygdala	0.507481	Brain_Cerebellar_Hemisphere	1.05971	0.940293	0.940293	-4.80184	-0.662765	-2.7323	2.92677	2	0
FAM167A	6.76e-05	4	4	1.61e-06	Brain_Amygdala	0.0872676	Brain_Putamen_basal_ganglia	2.26432	0.318299	0.318299	-4.79758	-1.70999	-2.78882	1.41826	4	0
RP11-347I19.8	3.22e-05	8	3	1.64e-06	Brain_Anterior_cingulate_cortex_BA24	0.0144321	Brain_Frontal_Cortex_BA9	6.93915	2.64e-07	0.235935	-4.79378	-2.44632	-3.00925	0.787408	3	0
TUFM	2.12e-05	6	2	1.67e-06	Brain_Frontal_Cortex_BA9	0.00034428	Brain_Amygdala	5.54394	1.78e-05	0.257615	-4.78937	-3.57948	-4.35727	0.45561	2	0
USP32P2	0.0014625	12	7	1.7e-06	Brain_Hypothalamus	0.912859	Brain_Cortex	5.40652	3.18e-05	0.254493	-0.44532	4.78623	1.96343	1.82477	7	0
RP6-102O10.1	2.4e-06	2	2	1.75e-06	Brain_Cerebellar_Hemisphere	0.00607705	Brain_Cerebellum	1.79465	0.205352	0.205352	-4.78086	-2.7436	-3.76223	1.44056	2	0
CTA-250D10.23	2.09e-08	4	3	1.82e-06	Brain_Cerebellar_Hemisphere	0.00869607	Brain_Amygdala	2.74658	0.0678287	0.184004	-4.77227	-2.62378	-3.22187	1.03813	3	0
HLA-DPA1	2.65e-05	3	3	1.86e-06	Brain_Cerebellar_Hemisphere	0.784803	Brain_Anterior_cingulate_cortex_BA24	1.25296	0.743963	0.743963	0.273065	4.7677	2.4089	2.2556	3	0
CHAF1A	2.81e-06	12	4	1.88e-06	Brain_Nucleus_accumbens_basal_ganglia	0.945899	Brain_Hypothalamus	9.75792	8.3e-17	0.3926	-4.76547	-0.0678576	-0.820598	1.26414	4	0
DXO	1.91e-06	1	1	1.91e-06	Brain_Nucleus_accumbens_basal_ganglia	1.91e-06	Brain_Nucleus_accumbens_basal_ganglia	1	1	1	4.76255	4.76255	4.76255	NA	1	0
RP11-100G15.7	6.92e-05	12	5	1.93e-06	Brain_Cerebellar_Hemisphere	0.269184	Brain_Hippocampus	8.83573	0.00044878	0.362626	-4.76043	-1.10494	-3.0523	0.922803	5	0
AP3B2	9.95e-06	3	2	1.94e-06	Brain_Substantia_nigra	2.12e-05	Brain_Cerebellum	2.75921	0.00410302	0.236683	-4.76001	-4.25178	-4.42414	0.290901	2	0
C17orf75	7.66e-05	7	7	1.94e-06	Brain_Cortex	0.438097	Brain_Cerebellar_Hemisphere	2.30258	0.312546	0.312546	-4.75942	-0.775411	-2.32788	1.659	7	0
FTCDNL1	4.12e-06	12	9	1.94e-06	Brain_Hypothalamus	0.920717	Brain_Caudate_basal_ganglia	4.72774	0.0528627	0.220769	-4.7599	3.55986	-1.25069	2.75881	9	0
PACSIN3	1.94e-06	1	1	1.94e-06	Brain_Cerebellum	1.94e-06	Brain_Cerebellum	1	1	1	4.75971	4.75971	4.75971	NA	1	0
STAG3L2	0.00034431	9	8	1.94e-06	Brain_Cerebellar_Hemisphere	0.959619	Brain_Amygdala	2.9696	9.9e-17	0.34375	-4.46262	4.75916	0.571497	2.94427	8	0
GTF3A	4.67e-05	5	4	1.95e-06	Brain_Nucleus_accumbens_basal_ganglia	0.257838	Brain_Putamen_basal_ganglia	2.5257	0.0183579	0.274539	1.13152	4.75855	2.58401	1.6223	4	0
FAM129B	6.59e-07	2	2	2.07e-06	Brain_Cerebellum	0.00745741	Brain_Caudate_basal_ganglia	1.05101	0.948991	0.948991	-4.74643	-2.6757	-3.71106	1.46423	2	0
PPAPDC1B	6.51e-05	4	4	2.12e-06	Brain_Cortex	0.681376	Brain_Amygdala	2.3053	0.207685	0.207685	-4.74208	-0.410587	-2.90516	1.8229	4	0
C15orf59	1.09e-05	2	2	2.15e-06	Brain_Spinal_cord_cervical_c-1	0.0839176	Brain_Cortex	1.23482	0.765182	0.765182	-4.73909	-1.72839	-3.23374	2.12888	2	0
LAT	1.34e-05	2	2	2.17e-06	Brain_Caudate_basal_ganglia	0.00079526	Brain_Cortex	1.72089	0.279114	0.279114	-4.73704	-3.35444	-4.04574	0.977649	2	0
CDKL2	3.55e-07	5	5	2.27e-06	Brain_Frontal_Cortex_BA9	0.778331	Brain_Hippocampus	1.51022	0.604682	0.604682	-0.558837	4.72767	2.03689	2.14939	5	0
MSH3	8.27e-07	6	3	2.27e-06	Brain_Cerebellum	0.749204	Brain_Nucleus_accumbens_basal_ganglia	3.83001	0.0109661	0.493621	-0.97937	4.72789	2.02969	2.22055	3	0
OXCT2	3.22e-05	4	4	2.35e-06	Brain_Cerebellar_Hemisphere	0.541664	Brain_Anterior_cingulate_cortex_BA24	1.22363	0.782688	0.782688	-1.54824	4.72034	1.15737	2.60836	4	0
C4B	1.73e-05	4	4	2.39e-06	Brain_Cerebellum	0.596196	Brain_Anterior_cingulate_cortex_BA24	1.9934	0.397382	0.397382	-4.71724	-0.529879	-2.61668	1.90715	4	0
TLE2	1.64e-05	3	3	2.42e-06	Brain_Cortex	0.283307	Brain_Caudate_basal_ganglia	1.08337	0.902793	0.902793	-4.71502	1.07292	-1.78649	2.89459	3	0
UGGT1	2.46e-06	1	1	2.46e-06	Brain_Putamen_basal_ganglia	2.46e-06	Brain_Putamen_basal_ganglia	1	1	1	-4.71163	-4.71163	-4.71163	NA	1	0
HOMER2	1.22e-05	2	2	2.59e-06	Brain_Cerebellum	6.92e-06	Brain_Caudate_basal_ganglia	1.88427	0.115725	0.115725	4.49611	4.70115	4.59863	0.144988	2	0
NAT6	0.00015634	4	4	2.63e-06	Brain_Caudate_basal_ganglia	0.997071	Brain_Cerebellum	1.24573	0.540146	0.540146	-0.0036715	4.698	1.33392	2.25475	4	0
C5orf34	3.03e-06	3	3	2.66e-06	Brain_Hypothalamus	7.63e-06	Brain_Nucleus_accumbens_basal_ganglia	2.24954	0.207466	0.207466	-4.69543	-4.47521	-4.58011	0.110476	3	0
LINC00499	8.48e-08	10	10	2.67e-06	Brain_Cortex	0.962103	Brain_Amygdala	2.76572	0.208393	0.208393	-4.69444	2.21117	-0.955456	2.15365	10	0
LINC00184	0.00076083	9	9	2.68e-06	Brain_Hippocampus	0.848792	Brain_Cerebellum	3.01322	0.126402	0.126402	-0.834546	4.69407	0.959115	1.56393	9	0
TMEM8A	3.55e-08	4	3	2.71e-06	Brain_Cerebellar_Hemisphere	0.176078	Brain_Caudate_basal_ganglia	2.33359	0.0385167	0.625903	-3.94184	4.69191	0.0604126	3.77856	3	0
ENPP7P1	2.3e-05	3	3	2.85e-06	Brain_Cerebellum	0.158514	Brain_Hypothalamus	1.21541	0.762904	0.762904	-4.68158	-1.41009	-2.69814	1.74308	3	0
AC084018.1	3.04e-05	10	4	2.87e-06	Brain_Amygdala	0.210527	Brain_Caudate_basal_ganglia	8.07746	0.00053922	0.362159	-4.67963	-1.25212	-2.68187	0.990649	4	0
RP4-610C12.4	2.8e-05	13	5	2.98e-06	Brain_Frontal_Cortex_BA9	0.156899	Brain_Spinal_cord_cervical_c-1	8.64843	0.00020192	0.337113	-4.67215	-1.41558	-3.13067	0.963574	5	0
PSMG4	7.11e-06	10	3	3.05e-06	Brain_Hippocampus	0.0755561	Brain_Frontal_Cortex_BA9	8.5183	0.0084751	0.293738	-4.66744	-1.77707	-3.07893	0.839911	3	0
RASSF1	3.11e-06	1	1	3.11e-06	Brain_Substantia_nigra	3.11e-06	Brain_Substantia_nigra	1	1	1	-4.6632	-4.6632	-4.6632	NA	1	0
ARL2	1.99e-05	2	2	3.27e-06	Brain_Frontal_Cortex_BA9	0.42958	Brain_Putamen_basal_ganglia	1.15531	0.84469	0.84469	-4.65288	-0.78991	-2.72139	2.73153	2	0
RP11-1236K1.8	1.04e-07	2	2	3.31e-06	Brain_Nucleus_accumbens_basal_ganglia	0.0003422	Brain_Caudate_basal_ganglia	1.07431	0.92569	0.92569	-4.65074	-3.58107	-4.1159	0.756375	2	0
CTD-2170G1.2	1.31e-06	4	4	3.33e-06	Brain_Spinal_cord_cervical_c-1	0.31813	Brain_Putamen_basal_ganglia	1.41697	0.574568	0.574568	-4.64911	2.03037	-0.14754	3.03906	4	0
SLC2A3P4	3.37e-06	1	1	3.37e-06	Brain_Cerebellar_Hemisphere	3.37e-06	Brain_Cerebellar_Hemisphere	1	1	1	4.64686	4.64686	4.64686	NA	1	0
RPL7L1	3.8e-05	6	2	3.45e-06	Brain_Caudate_basal_ganglia	0.0007156	Brain_Substantia_nigra	5.43006	0.0217234	0.283777	-4.64203	-3.38353	-4.20054	0.435741	2	0
C3orf33	5.67e-05	3	3	3.53e-06	Brain_Cerebellar_Hemisphere	0.0491067	Brain_Frontal_Cortex_BA9	1.79418	0.291635	0.291635	1.96766	4.63701	3.17291	1.35337	3	0
RP11-73M18.9	2.07e-09	10	3	3.61e-06	Brain_Hypothalamus	0.72525	Brain_Frontal_Cortex_BA9	7.07276	0.00174384	0.53969	-4.63276	2.51544	-1.28833	2.96226	3	0

## Sheet: ST6
Supplementary Table 6. Significant results from TWAS of internalizing spectrum across 13 brain tissues.
gene_name	pvalue	n	n_indep	p_i_best	t_i_best	p_i_worst	t_i_worst	eigen_max	eigen_min	eigen_min_kept	z_min	z_max	z_mean	z_sd	tmi	status
ALG1L11P	3.87e-17	5	5	1.99e-19	Brain_Nucleus_accumbens_basal_ganglia	9.93e-09	Brain_Substantia_nigra	3.31002	0.170093	0.170093	-9.01405	-5.73187	-7.07058	1.38171	5	0
RP11-481A20.11	8.88e-18	11	7	2.08e-19	Brain_Cortex	1.44318e-06	Brain_Hypothalamus	7.01671	0.0285154	0.23847	-9.00916	-4.81895	-7.27689	1.20924	7	0
C8orf12	1.95e-18	4	3	1.75e-18	Brain_Cerebellum	0.0287546	Brain_Hypothalamus	3.13017	0.0355129	0.16035	2.18683	8.77207	5.79254	2.7143	3	0
ENPP7P1	1.05e-18	3	3	3.21e-18	Brain_Cerebellar_Hemisphere	0.242351	Brain_Hypothalamus	1.54101	0.496006	0.496006	-1.16913	8.70389	4.67261	5.17953	3	0
FAM86B2	6.97e-16	5	5	6.91e-18	Brain_Cerebellum	0.643494	Brain_Hypothalamus	1.76825	0.337547	0.337547	-8.61633	1.12467	-3.09479	4.50946	5	0
FAM86B3P	5.06e-16	8	6	1.34e-17	Brain_Cerebellar_Hemisphere	0.785037	Brain_Frontal_Cortex_BA9	5.2819	0.00417813	0.180311	0.272761	8.54011	6.4855	3.09433	6	0
RP11-351I21.7	1.91e-15	6	5	1.18e-16	Brain_Putamen_basal_ganglia	1.0507e-05	Brain_Cerebellar_Hemisphere	4.27527	0.0804955	0.150775	-8.28485	-4.40647	-6.24563	1.66689	5	0
LRRC37A2	7.07e-15	13	3	1.19e-16	Brain_Cerebellum	0.418043	Brain_Hippocampus	10.6762	4.2e-08	0.489426	-0.809821	8.28424	6.99886	2.39568	3	0
RP11-981G7.6	2.96e-21	12	8	1.68e-16	Brain_Hypothalamus	0.780123	Brain_Caudate_basal_ganglia	6.04973	6.04e-07	0.306561	-8.24311	0.805703	-3.11994	3.71757	8	0
FMNL1	4.01e-15	3	2	1.78e-16	Brain_Cerebellar_Hemisphere	0.263907	Brain_Spinal_cord_cervical_c-1	1.96877	0.0312328	0.999999	-8.23583	-1.11721	-5.70796	3.9825	2	0
LRRC37A4P	1.77e-14	12	9	1.78e-16	Brain_Cerebellum	0.830898	Brain_Hippocampus	5.0982	8.89e-11	0.171919	-8.23583	1.78198	-3.9143	3.88864	9	0
PLEKHM1	4.08e-14	5	3	1.78e-16	Brain_Cerebellar_Hemisphere	1.14997e-05	Brain_Cerebellum	3.94268	0.00568125	0.197287	-8.23583	7.27677	1.72343	7.46259	3	0
RP11-707O23.5	5.34e-13	6	6	1.78e-16	Brain_Cerebellar_Hemisphere	0.960467	Brain_Caudate_basal_ganglia	1.81378	0.413732	0.413732	0.0495675	8.23583	1.87331	3.15411	6	0
LRRC37A	1.01e-12	11	5	3.32e-16	Brain_Cerebellar_Hemisphere	0.449147	Brain_Cerebellum	7.33876	0.0031245	0.465742	0.756838	8.16117	5.81325	2.65264	5	0
RP11-259G18.3	1.46e-13	13	4	3.48e-16	Brain_Cerebellum	0.000458028	Brain_Frontal_Cortex_BA9	10.2958	3.39e-08	0.457125	3.50417	8.15532	7.10099	1.43942	4	0
ARL17A	9.84e-13	13	6	4.02e-16	Brain_Nucleus_accumbens_basal_ganglia	0.477547	Brain_Hippocampus	8.28581	8.61e-07	0.393115	0.710253	8.13804	5.69639	2.76216	6	0
RP11-259G18.2	2.92e-13	12	4	4.29e-16	Brain_Anterior_cingulate_cortex_BA24	0.845878	Brain_Cerebellar_Hemisphere	9.09115	2.74e-16	0.480675	0.19438	8.13022	6.58	2.35801	4	0
SPPL2C	4.72e-15	3	2	4.93e-16	Brain_Cerebellum	5.63e-13	Brain_Frontal_Cortex_BA9	2.6513	0.0617461	0.28695	7.20923	8.11309	7.6283	0.455497	2	0
RP11-481A20.4	4.53e-15	3	3	5.49e-16	Brain_Cerebellar_Hemisphere	0.0301572	Brain_Cerebellum	1.72721	0.335097	0.335097	-8.10003	-2.16802	-5.69665	3.12199	3	0
RP11-481A20.10	7.28e-15	10	6	7.09e-16	Brain_Cerebellum	0.0533101	Brain_Caudate_basal_ganglia	6.27265	6.38e-17	0.322652	-8.069	-1.9324	-6.10008	1.92315	6	0
NSF	1.04e-14	2	2	1.16e-15	Brain_Cerebellum	0.0815971	Brain_Cerebellar_Hemisphere	1.15447	0.845535	0.845535	-8.00828	-1.74149	-4.87489	4.43129	2	0
RP11-981G7.2	1.4e-18	2	2	1.33e-15	Brain_Cerebellum	4.77e-15	Brain_Spinal_cord_cervical_c-1	1.5235	0.476502	0.476502	-7.99223	-7.83285	-7.91254	0.1127	2	0
FAM90A2P	6.91e-19	5	5	1.67e-15	Brain_Nucleus_accumbens_basal_ganglia	0.000215441	Brain_Hippocampus	2.85667	0.215901	0.215901	-7.9637	3.70019	-4.86837	4.95225	5	0
FAM90A25P	5.76e-12	7	7	2.39e-15	Brain_Amygdala	0.111626	Brain_Putamen_basal_ganglia	3.47826	0.14791	0.14791	-7.91945	-1.59093	-4.78896	2.1837	7	0
RP11-259G18.1	2.4e-12	9	7	2.49e-15	Brain_Nucleus_accumbens_basal_ganglia	0.768306	Brain_Caudate_basal_ganglia	5.44553	0.0419319	0.219237	-0.294592	7.91396	5.50897	2.59811	7	0
ARL17B	1.09e-09	12	11	4.54e-15	Brain_Spinal_cord_cervical_c-1	0.966322	Brain_Cerebellar_Hemisphere	3.50309	0.0498611	0.121638	-2.03582	7.83895	-0.0498919	2.65972	11	0
ALG1L13P	2.35e-17	2	2	2.79e-14	Brain_Cortex	1.55221e-05	Brain_Cerebellum	1.00045	0.999552	0.999552	4.32115	7.60771	5.96443	2.32395	2	0
RP11-351I21.6	2.74e-12	9	6	4.44e-14	Brain_Frontal_Cortex_BA9	0.000180102	Brain_Hippocampus	5.9801	0.0258618	0.217965	-7.54735	-3.74541	-5.49456	1.43203	6	0
RP11-62H7.2	4.38e-14	10	7	5.71e-14	Brain_Hippocampus	0.3065	Brain_Putamen_basal_ganglia	6.43379	0.0290151	0.223969	-7.51446	-1.02259	-5.42069	1.99392	7	0
DEFB134	2.17e-13	4	4	7.38e-14	Brain_Cerebellar_Hemisphere	0.000777288	Brain_Cortex	1.81802	0.497526	0.497526	-7.48085	3.69175	-2.85077	4.70706	4	0
EFCAB13	4.2e-10	11	9	9.1e-14	Brain_Anterior_cingulate_cortex_BA24	0.473546	Brain_Amygdala	3.71734	0.00923631	0.235716	-0.827521	7.45342	1.64359	2.05588	9	0
ENPP7P12	1.61e-13	1	1	1.61e-13	Brain_Hypothalamus	1.61e-13	Brain_Hypothalamus	1	1	1	-7.37747	-7.37747	-7.37747	NA	1	0
USP17L7	6.43e-13	2	2	2.08e-13	Brain_Cerebellum	0.00162656	Brain_Cerebellar_Hemisphere	1.2317	0.768297	0.768297	3.1511	7.34326	5.24718	2.96431	2	0
CTSB	2.88e-18	5	4	2.76e-13	Brain_Caudate_basal_ganglia	0.000471951	Brain_Cerebellum	3.53189	0.0191836	0.169211	3.49619	7.30573	5.58083	1.56962	4	0
SLC35G5	1.59e-11	2	2	1.79e-12	Brain_Nucleus_accumbens_basal_ganglia	0.00705719	Brain_Cortex	1.36117	0.638828	0.638828	2.69413	7.04982	4.87198	3.07994	2	0
MSRA	2.24e-13	2	2	3.81e-12	Brain_Spinal_cord_cervical_c-1	3.19e-09	Brain_Caudate_basal_ganglia	1.44405	0.555949	0.555949	-6.9441	5.92161	-0.511243	9.09743	2	0
NUP160	3.98e-12	1	1	3.98e-12	Brain_Spinal_cord_cervical_c-1	3.98e-12	Brain_Spinal_cord_cervical_c-1	1	1	1	-6.93774	-6.93774	-6.93774	NA	1	0
AMT	1.7e-12	10	6	1.08e-11	Brain_Putamen_basal_ganglia	0.897714	Brain_Substantia_nigra	5.56686	0.00355787	0.320629	-6.79491	0.12855	-4.47881	2.45006	6	0
DALRD3	9.34e-11	2	2	3.05e-11	Brain_Cortex	9.6e-09	Brain_Cerebellum	1.71272	0.287276	0.287276	-6.6443	-5.73757	-6.19094	0.641154	2	0
WDR6	5.82e-10	9	3	3.68e-11	Brain_Anterior_cingulate_cortex_BA24	7.27596e-06	Brain_Amygdala	7.75865	0.000595363	0.421178	4.48545	6.61636	5.6905	0.63943	3	0
CCDC71	7.66e-13	6	4	3.97e-11	Brain_Hippocampus	0.230904	Brain_Nucleus_accumbens_basal_ganglia	3.31904	0.0404863	0.486363	-1.19803	6.60527	3.59244	2.84382	4	0
RP11-981G7.3	3.39e-10	10	5	4.35e-11	Brain_Hypothalamus	0.0768666	Brain_Putamen_basal_ganglia	6.69226	0.00416024	0.310873	-6.59168	-1.76916	-4.10111	1.61536	5	0
IFRD2	5.25e-11	1	1	5.25e-11	Brain_Cerebellum	5.25e-11	Brain_Cerebellum	1	1	1	-6.56374	-6.56374	-6.56374	NA	1	0
P4HTM	2.22e-10	4	2	6.01e-11	Brain_Hippocampus	2.48e-07	Brain_Putamen_basal_ganglia	3.52466	0.0227038	0.403085	-6.54347	-5.15936	-5.99039	0.660526	2	0
OR7E161P	2.52e-09	3	3	8.19e-11	Brain_Cortex	0.000702934	Brain_Frontal_Cortex_BA9	2.39779	0.134344	0.134344	3.38843	6.49711	5.23099	1.63254	3	0
RP11-419I17.1	1.57e-09	3	3	1.31e-10	Brain_Caudate_basal_ganglia	0.653144	Brain_Cortex	1.09926	0.901065	0.901065	-6.42621	-0.449399	-2.82472	3.17146	3	0
RNF123	1.49e-10	9	9	1.36e-10	Brain_Frontal_Cortex_BA9	0.707506	Brain_Nucleus_accumbens_basal_ganglia	2.64072	0.13309	0.13309	-3.41529	6.41981	1.57463	3.67105	9	0
CD40	1.33e-08	5	5	2.48e-10	Brain_Cerebellar_Hemisphere	0.269994	Brain_Frontal_Cortex_BA9	1.96773	0.331113	0.331113	-6.32843	-1.10308	-2.95144	2.15139	5	0
RP11-196G11.2	2.08e-08	9	3	2.67e-10	Brain_Substantia_nigra	0.000686088	Brain_Putamen_basal_ganglia	6.94328	0.00523217	0.384664	-6.31682	-3.39508	-5.12644	1.00819	3	0
ARIH2	1.67e-10	2	2	2.83e-10	Brain_Amygdala	8.09e-07	Brain_Substantia_nigra	1.45976	0.540237	0.540237	-6.30793	-4.93325	-5.62059	0.972047	2	0
GMPPB	6.27e-10	1	1	6.27e-10	Brain_Frontal_Cortex_BA9	6.27e-10	Brain_Frontal_Cortex_BA9	1	1	1	6.18357	6.18357	6.18357	NA	1	0
NSFP1	1.32907e-06	9	8	1.12e-09	Brain_Amygdala	0.917815	Brain_Frontal_Cortex_BA9	3.43591	0.00105943	0.192299	-1.94466	6.09075	0.665603	2.33556	8	0
BSN	1.67e-09	1	1	1.67e-09	Brain_Cortex	1.67e-09	Brain_Cortex	1	1	1	6.02697	6.02697	6.02697	NA	1	0
SLC35C2	4.15e-11	2	2	1.71e-09	Brain_Nucleus_accumbens_basal_ganglia	1.42e-08	Brain_Spinal_cord_cervical_c-1	1.43352	0.56648	0.56648	5.67156	6.02322	5.84739	0.24866	2	0
FADS1	2.73e-09	7	1	2.09e-09	Brain_Frontal_Cortex_BA9	1.38e-07	Brain_Anterior_cingulate_cortex_BA24	6.70503	0.000147113	6.70503	-5.99103	-5.26783	-5.81716	0.284693	1	0
NCKIPSD	9.46e-10	13	3	2.1e-09	Brain_Putamen_basal_ganglia	0.466395	Brain_Cerebellar_Hemisphere	11.1209	2.46e-05	0.706386	-5.98966	0.728357	-4.93547	1.74392	3	0
HSD3B7	1.33e-08	2	2	2.14e-09	Brain_Cortex	0.000429365	Brain_Caudate_basal_ganglia	1.4919	0.5081	0.5081	-5.98656	-3.52134	-4.75395	1.74317	2	0
NEIL2	2.47e-08	6	6	3.76e-09	Brain_Cortex	0.96847	Brain_Cerebellum	1.52415	0.507763	0.507763	-5.89437	4.68848	-0.549576	3.52569	6	0
SGK223	1.82e-08	4	4	4.84e-09	Brain_Substantia_nigra	0.654797	Brain_Cerebellar_Hemisphere	1.36291	0.714739	0.714739	-2.74774	5.85259	1.2824	3.55498	4	0
TMEM219	4.87e-09	1	1	4.87e-09	Brain_Cortex	4.87e-09	Brain_Cortex	1	1	1	5.85143	5.85143	5.85143	NA	1	0
GPX1	3.26e-12	7	4	7.38e-09	Brain_Anterior_cingulate_cortex_BA24	0.00205765	Brain_Caudate_basal_ganglia	3.49503	2.11e-17	0.545775	3.08178	5.78201	4.95317	0.958575	4	0
ERI1	5.57e-09	2	2	8.87e-09	Brain_Caudate_basal_ganglia	0.423651	Brain_Substantia_nigra	1.23632	0.763676	0.763676	-5.75112	0.800104	-2.47551	4.63242	2	0
BATF	9.59e-09	1	1	9.59e-09	Brain_Spinal_cord_cervical_c-1	9.59e-09	Brain_Spinal_cord_cervical_c-1	1	1	1	-5.73774	-5.73774	-5.73774	NA	1	0
METTL12	1.08e-08	1	1	1.08e-08	Brain_Cerebellum	1.08e-08	Brain_Cerebellum	1	1	1	5.71701	5.71701	5.71701	NA	1	0
SCAMP2	2.43e-07	4	4	1.14e-08	Brain_Cerebellum	0.46147	Brain_Cerebellar_Hemisphere	1.73713	0.500883	0.500883	0.736428	5.70905	2.60123	2.24997	4	0
MYBPC3	1.93e-08	1	1	1.93e-08	Brain_Hippocampus	1.93e-08	Brain_Hippocampus	1	1	1	5.61836	5.61836	5.61836	NA	1	0
GNAZ	2.07799e-06	7	4	2.01e-08	Brain_Spinal_cord_cervical_c-1	0.356654	Brain_Cerebellar_Hemisphere	5.20437	5.97e-10	0.199221	0.92176	5.61096	4.30168	1.70828	4	0
ORC4	2.48e-08	2	1	2.04e-08	Brain_Cerebellar_Hemisphere	3.77e-08	Brain_Hypothalamus	1.98574	0.0142589	1.98574	5.50131	5.60888	5.5551	0.0760634	1	0
VKORC1	2.29e-08	1	1	2.29e-08	Brain_Cortex	2.29e-08	Brain_Cortex	1	1	1	5.58865	5.58865	5.58865	NA	1	0
RP11-694I15.7	1.07e-07	2	2	2.29e-08	Brain_Cerebellum	0.172614	Brain_Frontal_Cortex_BA9	1.07683	0.923172	0.923172	-5.5883	-1.36385	-3.47608	2.98713	2	0
FADS3	3.34e-08	2	2	2.43e-08	Brain_Cerebellum	0.0132666	Brain_Cerebellar_Hemisphere	1.11987	0.880133	0.880133	-5.57808	-2.47653	-4.02731	2.19313	2	0
NXF1	2.75e-08	1	1	2.75e-08	Brain_Nucleus_accumbens_basal_ganglia	2.75e-08	Brain_Nucleus_accumbens_basal_ganglia	1	1	1	5.5567	5.5567	5.5567	NA	1	0
KCTD10	6.97e-08	4	4	3.18e-08	Brain_Putamen_basal_ganglia	0.873258	Brain_Cerebellar_Hemisphere	1.96222	0.254148	0.254148	-0.434604	5.53109	2.24973	3.00342	4	0
QRICH1	2.1e-07	2	2	3.62e-08	Brain_Cerebellar_Hemisphere	9.8e-08	Brain_Cerebellum	1.92332	0.0766841	0.0766841	5.33035	5.50849	5.41942	0.125959	2	0
ANKK1	3.58e-07	4	2	3.83e-08	Brain_Cerebellum	9.65479e-05	Brain_Anterior_cingulate_cortex_BA24	3.79169	0.00722752	0.17844	-5.49874	-3.89911	-4.91432	0.72236	2	0
AP000344.3	2.85097e-06	4	4	4.11e-08	Brain_Cortex	0.707637	Brain_Anterior_cingulate_cortex_BA24	1.11905	0.882116	0.882116	-0.812802	5.48612	1.36974	2.80354	4	0
RPS4XP13	4.23e-08	1	1	4.23e-08	Brain_Hypothalamus	4.23e-08	Brain_Hypothalamus	1	1	1	-5.48076	-5.48076	-5.48076	NA	1	0
MFHAS1	5.32e-08	1	1	5.32e-08	Brain_Hippocampus	5.32e-08	Brain_Hippocampus	1	1	1	5.4403	5.4403	5.4403	NA	1	0
ARHGAP1	4.3e-07	2	2	6.86e-08	Brain_Cortex	0.00292866	Brain_Caudate_basal_ganglia	1.61935	0.380652	0.380652	2.97513	5.39472	4.18493	1.71091	2	0
FAM167A	6.61e-11	4	4	7.42e-08	Brain_Frontal_Cortex_BA9	0.0286858	Brain_Putamen_basal_ganglia	2.26521	0.31797	0.31797	2.18778	5.3808	4.17198	1.45893	4	0
METAP1D	1.87e-07	2	2	7.76e-08	Brain_Caudate_basal_ganglia	0.372365	Brain_Cortex	1.10321	0.896795	0.896795	-5.37253	-0.892052	-3.13229	3.16818	2	0
LINC00577	9.66e-08	2	2	7.9e-08	Brain_Cortex	5.46e-07	Brain_Putamen_basal_ganglia	1.67763	0.322372	0.322372	5.00927	5.36942	5.18935	0.254668	2	0
TMA7	2.74193e-06	12	2	8.01e-08	Brain_Hypothalamus	7.17979e-05	Brain_Nucleus_accumbens_basal_ganglia	11.0554	1.41e-05	0.491593	3.97025	5.36686	4.74874	0.338595	2	0
LINC00966	9.86e-08	1	1	9.86e-08	Brain_Nucleus_accumbens_basal_ganglia	9.86e-08	Brain_Nucleus_accumbens_basal_ganglia	1	1	1	-5.32935	-5.32935	-5.32935	NA	1	0
GSTT2	2.75406e-06	13	11	1.09e-07	Brain_Spinal_cord_cervical_c-1	0.477217	Brain_Amygdala	3.65003	9.77e-07	0.150501	0.710786	5.31081	2.25898	1.1868	11	0
FTH1	1.28e-07	1	1	1.28e-07	Brain_Amygdala	1.28e-07	Brain_Amygdala	1	1	1	-5.28112	-5.28112	-5.28112	NA	1	0
GSTT2B	3.61e-07	13	10	1.29e-07	Brain_Spinal_cord_cervical_c-1	0.325598	Brain_Cerebellum	4.76267	0.0036374	0.316474	-1.65496	5.28026	1.90814	1.48173	10	0
MST1R	8.61e-13	4	4	1.43e-07	Brain_Caudate_basal_ganglia	0.539635	Brain_Cerebellum	2.01208	0.360015	0.360015	-4.20888	5.26101	0.728631	3.88182	4	0
CTD-2501B8.5	1.49e-07	1	1	1.49e-07	Brain_Putamen_basal_ganglia	1.49e-07	Brain_Putamen_basal_ganglia	1	1	1	5.25332	5.25332	5.25332	NA	1	0
RP11-160H22.5	4.85201e-06	4	4	1.79e-07	Brain_Cortex	0.612798	Brain_Frontal_Cortex_BA9	1.70407	0.423171	0.423171	-5.22041	1.58	-1.50585	3.12418	4	0
LY6G6C	1.8e-07	1	1	1.8e-07	Brain_Nucleus_accumbens_basal_ganglia	1.8e-07	Brain_Nucleus_accumbens_basal_ganglia	1	1	1	-5.21922	-5.21922	-5.21922	NA	1	0
TDH	2.82e-08	2	2	1.92e-07	Brain_Cerebellum	0.00105479	Brain_Spinal_cord_cervical_c-1	1.1002	0.899802	0.899802	-3.27549	5.2068	0.965653	5.99788	2	0
FAM180B	1.66522e-06	3	2	2.08e-07	Brain_Cerebellum	0.000685551	Brain_Frontal_Cortex_BA9	2.62169	0.0723196	0.305994	-5.19228	-3.39529	-4.27637	0.898998	2	0
KIF5C	2.48e-07	1	1	2.48e-07	Brain_Putamen_basal_ganglia	2.48e-07	Brain_Putamen_basal_ganglia	1	1	1	-5.1591	-5.1591	-5.1591	NA	1	0
C11orf48	4.26631e-06	3	3	2.62e-07	Brain_Nucleus_accumbens_basal_ganglia	0.67682	Brain_Cerebellum	1.66655	0.333806	0.333806	-0.448609	5.14889	1.70569	3.01312	3	0
GDPD3	2.34183e-06	7	7	2.72e-07	Brain_Spinal_cord_cervical_c-1	0.363001	Brain_Caudate_basal_ganglia	2.6984	0.211908	0.211908	-5.14178	4.39801	-1.32237	3.2312	7	0
TMEM216	2.59717e-05	6	3	3.18e-07	Brain_Amygdala	0.00383071	Brain_Spinal_cord_cervical_c-1	4.71673	0.0306725	0.365088	-5.11217	-2.89178	-4.27254	0.801034	3	0
ICA1L	3.33e-07	1	1	3.33e-07	Brain_Frontal_Cortex_BA9	3.33e-07	Brain_Frontal_Cortex_BA9	1	1	1	5.10397	5.10397	5.10397	NA	1	0
LRPPRC	1.24373e-06	13	5	3.87e-07	Brain_Putamen_basal_ganglia	0.0271413	Brain_Spinal_cord_cervical_c-1	9.83147	6.53e-17	0.328477	-5.07504	-2.20948	-3.54201	0.86833	5	0
ZCCHC2	1.80202e-06	3	3	4.14e-07	Brain_Nucleus_accumbens_basal_ganglia	0.0232293	Brain_Anterior_cingulate_cortex_BA24	1.81507	0.184027	0.184027	-5.06256	2.26964	-2.1813	3.91001	3	0
STX1B	4.42e-07	1	1	4.42e-07	Brain_Cerebellum	4.42e-07	Brain_Cerebellum	1	1	1	-5.05004	-5.05004	-5.05004	NA	1	0
PFKFB4	2.47646e-06	2	2	4.57e-07	Brain_Cortex	0.994205	Brain_Cerebellar_Hemisphere	1.12279	0.877208	0.877208	-5.04351	-0.00726309	-2.52539	3.56117	2	0
NR1H3	2.17e-11	4	4	4.76e-07	Brain_Cerebellar_Hemisphere	0.316783	Brain_Substantia_nigra	1.53602	0.356716	0.356716	-5.03568	1.00109	-2.83313	2.63871	4	0
SLC15A5	3.34108e-06	2	2	5.2e-07	Brain_Caudate_basal_ganglia	0.000805864	Brain_Hypothalamus	1.64171	0.35829	0.35829	3.35077	5.01893	4.18485	1.17957	2	0
IP6K2	1.57e-08	6	6	5.41e-07	Brain_Hypothalamus	0.858593	Brain_Cerebellar_Hemisphere	2.64211	0.0897177	0.0897177	-2.32305	5.01126	0.800796	2.95491	6	0
DCC	6.24e-07	1	1	6.24e-07	Brain_Cerebellum	6.24e-07	Brain_Cerebellum	1	1	1	-4.98371	-4.98371	-4.98371	NA	1	0
TOP3A	4.40997e-05	9	3	6.65e-07	Brain_Hypothalamus	0.10051	Brain_Amygdala	7.26379	0.00115382	0.367885	-4.97131	-1.64239	-3.72909	0.887546	3	0
RP11-1236K1.8	2.25081e-06	2	2	7.87e-07	Brain_Nucleus_accumbens_basal_ganglia	0.10188	Brain_Caudate_basal_ganglia	1.07431	0.92569	0.92569	1.63581	4.93858	3.28719	2.33541	2	0
POC1A	9.04e-07	1	1	9.04e-07	Brain_Putamen_basal_ganglia	9.04e-07	Brain_Putamen_basal_ganglia	1	1	1	4.91139	4.91139	4.91139	NA	1	0
RBM6	5.24e-08	9	7	9.21e-07	Brain_Substantia_nigra	0.784125	Brain_Putamen_basal_ganglia	3.95649	0.00556547	0.285851	-4.90784	0.273947	-2.75962	1.9651	7	0
KLC1	1.08818e-06	1	1	1.08818e-06	Brain_Cortex	1.08818e-06	Brain_Cortex	1	1	1	4.87498	4.87498	4.87498	NA	1	0
CKB	1.08818e-06	1	1	1.08818e-06	Brain_Putamen_basal_ganglia	1.08818e-06	Brain_Putamen_basal_ganglia	1	1	1	-4.87498	-4.87498	-4.87498	NA	1	0
NAALAD2	9.95758e-06	8	5	1.13404e-06	Brain_Caudate_basal_ganglia	0.756708	Brain_Putamen_basal_ganglia	4.39526	0.00915616	0.399589	-4.86683	0.358572	-1.78264	1.96639	5	0
NUDT18	2.1798e-05	6	5	1.30555e-06	Brain_Nucleus_accumbens_basal_ganglia	0.186913	Brain_Substantia_nigra	4.07874	0.0730928	0.278838	-4.83891	-1.31977	-2.80179	1.32245	5	0
PRMT6	9.60043e-05	5	5	1.43865e-06	Brain_Putamen_basal_ganglia	0.213138	Brain_Substantia_nigra	2.341	0.110492	0.110492	-4.81957	1.24498	-2.55681	2.36378	5	0
TPGS2	5.05186e-05	6	6	1.53427e-06	Brain_Putamen_basal_ganglia	0.739937	Brain_Nucleus_accumbens_basal_ganglia	2.11025	0.206934	0.206934	-4.80672	1.64562	-0.883252	2.3302	6	0
LRRC10B	1.6203e-06	1	1	1.6203e-06	Brain_Cerebellar_Hemisphere	1.6203e-06	Brain_Cerebellar_Hemisphere	1	1	1	-4.7958	-4.7958	-4.7958	NA	1	0
MARK3	7.28755e-06	2	2	1.62559e-06	Brain_Frontal_Cortex_BA9	0.324433	Brain_Cortex	1.0355	0.964496	0.964496	-0.985388	4.79514	1.90488	4.08745	2	0
FTSJ2	4.1716e-05	11	4	1.64869e-06	Brain_Cerebellum	0.00362462	Brain_Spinal_cord_cervical_c-1	8.69982	0.000815632	0.432854	2.90911	4.79231	4.09806	0.6282	4	0
SLC15A3	2.43623e-06	2	1	1.78922e-06	Brain_Hippocampus	6.63426e-06	Brain_Cerebellar_Hemisphere	1.93861	0.0613933	1.93861	-4.77588	-4.5051	-4.64049	0.191473	1	0
PPP1R32	2.00497e-06	1	1	2.00497e-06	Brain_Cerebellum	2.00497e-06	Brain_Cerebellum	1	1	1	4.75292	4.75292	4.75292	NA	1	0
NME6	2.93263e-06	6	5	2.02092e-06	Brain_Caudate_basal_ganglia	0.957253	Brain_Cerebellar_Hemisphere	3.93274	0.0117303	0.173725	0.0536014	4.75132	2.0814	2.12508	5	0
SHMT1	2.92451e-05	5	3	2.02932e-06	Brain_Anterior_cingulate_cortex_BA24	0.273549	Brain_Cerebellum	2.97788	0.000165476	0.170923	-1.10333	4.75048	2.18299	3.00974	3	0
PCDHA10	0.000477463	12	5	2.09349e-06	Brain_Cerebellar_Hemisphere	0.218943	Brain_Putamen_basal_ganglia	8.22424	0.00244973	0.434842	-4.74418	-1.22934	-3.32985	1.29579	5	0
CELF4	2.17076e-06	1	1	2.17076e-06	Brain_Hypothalamus	2.17076e-06	Brain_Hypothalamus	1	1	1	-4.73684	-4.73684	-4.73684	NA	1	0
ATG9A	5.91578e-06	2	2	2.30131e-06	Brain_Cerebellum	0.149075	Brain_Hippocampus	1.02545	0.974549	0.974549	-4.72499	1.4428	-1.64109	4.36129	2	0
ME1	4.22744e-05	4	3	2.3916e-06	Brain_Cerebellum	0.175209	Brain_Hypothalamus	2.60004	0.00263678	0.486379	-4.71716	3.54954	-1.12601	4.22819	3	0
RP11-351I21.11	3.72e-08	7	6	2.41404e-06	Brain_Spinal_cord_cervical_c-1	0.91773	Brain_Cortex	2.5079	0.0286112	0.529348	-0.717321	4.71526	2.68644	2.2415	6	0
TREX1	1.3048e-05	9	1	2.48368e-06	Brain_Anterior_cingulate_cortex_BA24	0.000831933	Brain_Frontal_Cortex_BA9	8.59407	1.54e-05	8.59407	3.34195	4.70946	4.25307	0.453791	1	0
CHMP3	1.94694e-06	4	4	2.50552e-06	Brain_Cortex	0.661396	Brain_Cerebellum	1.88958	0.223067	0.223067	-0.437986	4.70768	3.00796	2.33719	4	0
MTCH2	8.26e-07	5	5	2.55039e-06	Brain_Frontal_Cortex_BA9	0.532956	Brain_Anterior_cingulate_cortex_BA24	2.14917	0.183552	0.183552	-4.70406	-0.623499	-2.90714	1.90499	5	0
WDR12	1.48707e-06	2	2	2.6089e-06	Brain_Amygdala	0.993627	Brain_Putamen_basal_ganglia	1.41943	0.580572	0.580572	-0.00798771	4.69943	2.34572	3.32865	2	0
PSMC3	2.92246e-06	7	4	2.6486e-06	Brain_Cerebellum	0.521511	Brain_Frontal_Cortex_BA9	3.80917	0.00505571	0.506872	-4.69634	4.00778	-0.660813	2.76119	4	0
PRPF19	1.58993e-05	2	2	2.70351e-06	Brain_Cerebellar_Hemisphere	0.671963	Brain_Anterior_cingulate_cortex_BA24	1.02917	0.970833	0.970833	-4.69215	-0.423456	-2.5578	3.01842	2	0
PHKG2	2.75645e-06	1	1	2.75645e-06	Brain_Cortex	2.75645e-06	Brain_Cortex	1	1	1	4.68818	4.68818	4.68818	NA	1	0
PJA2	2.7639e-06	1	1	2.7639e-06	Brain_Amygdala	2.7639e-06	Brain_Amygdala	1	1	1	4.68763	4.68763	4.68763	NA	1	0
STAG3L1	0.000135102	9	7	2.84495e-06	Brain_Nucleus_accumbens_basal_ganglia	0.986821	Brain_Putamen_basal_ganglia	3.19883	9.56e-06	0.348775	-3.17016	4.68171	-0.250164	2.30719	7	0
CNPPD1	1.73426e-05	3	2	2.89653e-06	Brain_Cerebellum	6.91342e-05	Brain_Spinal_cord_cervical_c-1	2.83335	0.0196385	0.147013	-4.67802	-3.97925	-4.27784	0.360297	2	0
XRCC3	0.000212881	5	2	2.91877e-06	Brain_Cortex	0.755191	Brain_Hypothalamus	3.77324	0.0184625	0.998542	-0.311802	4.67645	3.13299	1.98721	2	0
CYP21A1P	0.00125103	12	4	3.06456e-06	Brain_Cerebellar_Hemisphere	0.0340533	Brain_Hippocampus	9.51617	0.00169114	0.393798	2.11944	4.66644	3.30398	0.673492	4	0
AC006994.1	3.71131e-06	1	1	3.71131e-06	Brain_Nucleus_accumbens_basal_ganglia	3.71131e-06	Brain_Nucleus_accumbens_basal_ganglia	1	1	1	4.62693	4.62693	4.62693	NA	1	0

## Sheet: ST7
Supplementary Table 7. Significant results from TWAS of second-order externalizing and internalizing spectrum across 13 brain tissues.
gene	gene_name	pvalue	n	n_indep	p_i_best	t_i_best	p_i_worst	t_i_worst	eigen_max	eigen_min	eigen_min_kept	z_min	z_max	z_mean	z_sd	tmi	status
ENSG00000145020.10	AMT	1.36e-39	9	6	5.08e-36	Brain_Hypothalamus	0.284584	Brain_Cerebellar_Hemisphere	4.485	0.0130575	0.210954	-12.5306	-1.07008	-7.31147	3.1016	6	0
ENSG00000233276.2	GPX1	7.73e-34	6	4	4.74e-33	Brain_Cerebellum	0.00204789	Brain_Nucleus_accumbens_basal_ganglia	3.41331	0.00017308	0.448866	3.0832	11.9762	7.56982	2.83419	4	0
ENSG00000177352.9	CCDC71	6.54e-30	6	2	4.46e-30	Brain_Frontal_Cortex_BA9	9.05e-18	Brain_Cerebellum	5.5877	0.0088573	0.213795	8.58538	11.3944	10.0493	1.22659	2	0
ENSG00000178252.13	WDR6	5.83e-19	9	2	2.38e-29	Brain_Amygdala	3.12e-12	Brain_Cerebellum	8.1399	0.00036778	0.482494	6.97205	11.2477	8.49637	1.28594	2	0
ENSG00000173421.12	CCDC36	3.9e-33	3	3	9.69e-29	Brain_Frontal_Cortex_BA9	0.973858	Brain_Substantia_nigra	2.15793	0.135982	0.135982	-11.1231	-0.0327704	-7.21615	6.22897	3	0
ENSG00000229453.1	SPINK8	1.24e-28	1	1	1.24e-28	Brain_Hippocampus	1.24e-28	Brain_Hippocampus	1	1	1	11.1007	11.1007	11.1007	NA	1	0
ENSG00000178467.13	P4HTM	7.18e-18	4	3	4.72e-21	Brain_Cortex	0.0363944	Brain_Putamen_basal_ganglia	2.32648	0.0639955	0.732663	-9.41533	-2.09249	-5.82086	3.61432	3	0
ENSG00000177479.15	ARIH2	6.91e-19	2	2	9.38e-19	Brain_Amygdala	8.37e-10	Brain_Substantia_nigra	1.45976	0.540237	0.540237	-8.84226	-6.13768	-7.48997	1.91243	2	0
ENSG00000101017.9	CD40	3.11e-16	5	4	2.65e-18	Brain_Cerebellar_Hemisphere	6.15e-11	Brain_Cerebellum	3.84189	0.0577282	0.215362	-8.72561	-6.54016	-7.43274	0.879137	4	0
ENSG00000164068.11	RNF123	7.55e-13	10	3	1.19e-17	Brain_Frontal_Cortex_BA9	2.28e-09	Brain_Nucleus_accumbens_basal_ganglia	8.56249	0.00156351	0.385764	5.97682	8.554	6.97324	0.662617	3	0
ENSG00000270441.1	RP11-694I15.7	1.31e-16	2	2	1.25e-17	Brain_Cerebellum	0.222968	Brain_Frontal_Cortex_BA9	1.11052	0.889483	0.889483	-8.54803	-1.21867	-4.88335	5.18264	2	0
ENSG00000166682.6	TMPRSS5	3.33e-16	9	8	4.43e-17	Brain_Amygdala	0.959627	Brain_Nucleus_accumbens_basal_ganglia	2.57324	0.0778042	0.31316	-8.40088	3.45306	-0.136393	3.71462	8	0
ENSG00000213672.3	NCKIPSD	5.7e-18	13	3	6.38e-17	Brain_Putamen_basal_ganglia	1.6e-07	Brain_Cerebellar_Hemisphere	11.2833	6.62e-06	0.512019	-8.35805	5.24117	-6.49761	3.56932	3	0
ENSG00000004534.10	RBM6	6e-11	13	2	6.67e-17	Brain_Substantia_nigra	1.85e-07	Brain_Putamen_basal_ganglia	12.0939	0.00013427	0.405759	-8.35275	-5.21378	-6.59254	0.710113	2	0
ENSG00000173540.8	GMPPB	9.42e-17	2	1	9.42e-17	Brain_Frontal_Cortex_BA9	9.42e-17	Brain_Frontal_Cortex_BA9	1	1	1	6.16968	8.31191	7.24079	1.51478	1	0
ENSG00000080189.10	SLC35C2	2.02e-17	2	2	1.39e-16	Brain_Nucleus_accumbens_basal_ganglia	4.95e-10	Brain_Spinal_cord_cervical_c-1	1.43352	0.56648	0.56648	6.22081	8.26537	7.24309	1.44572	2	0
ENSG00000178149.12	DALRD3	1.83e-16	2	2	4.21e-16	Brain_Cerebellum	7.85e-12	Brain_Cortex	1.59155	0.408454	0.408454	-8.13224	-6.84134	-7.48679	0.912801	2	0
ENSG00000124140.8	SLC12A5	6.66e-15	2	2	6.48e-16	Brain_Hippocampus	0.484175	Brain_Cortex	1.08819	0.911808	0.911808	0.699604	8.07993	4.38977	5.21868	2	0
ENSG00000137185.7	ZSCAN9	1.09e-15	4	4	5.45e-15	Brain_Cerebellum	0.632528	Brain_Nucleus_accumbens_basal_ganglia	1.93079	0.15309	0.15309	-7.81616	-0.478172	-4.15926	3.41505	4	0
ENSG00000109919.5	MTCH2	4.45e-15	6	2	9.02e-15	Brain_Cerebellum	4.89e-09	Brain_Cortex	5.35282	0.00086171	0.455544	-7.7524	-5.85081	-7.23557	0.712179	2	0
ENSG00000110031.8	LPXN	2.95e-14	2	2	9.94e-15	Brain_Hypothalamus	0.00045495	Brain_Cerebellar_Hemisphere	1.25958	0.740421	0.740421	-7.74001	-3.50597	-5.62299	2.99392	2	0
ENSG00000272312.1	RP11-239L20.6	1.15e-14	1	1	1.15e-14	Brain_Hippocampus	1.15e-14	Brain_Hippocampus	1	1	1	7.72135	7.72135	7.72135	NA	1	0
ENSG00000164078.8	MST1R	3.44e-10	7	2	2.88e-14	Brain_Caudate_basal_ganglia	0.000392	Brain_Frontal_Cortex_BA9	6.45734	0.00634113	0.238994	3.54541	7.60356	6.23291	1.36783	2	0
ENSG00000204789.3	ZNF204P	2.73e-14	5	5	7.28e-14	Brain_Cerebellar_Hemisphere	0.705168	Brain_Caudate_basal_ganglia	2.525	0.121317	0.121317	-7.48272	0.378353	-4.80936	3.01652	5	0
ENSG00000272810.1	U91328.22	7.8e-13	2	2	1.63e-13	Brain_Putamen_basal_ganglia	0.142019	Brain_Hypothalamus	1.04171	0.958295	0.958295	-1.46832	7.37634	2.95401	6.25412	2	0
ENSG00000198218.6	QRICH1	1.9e-12	2	2	2.44e-13	Brain_Cerebellar_Hemisphere	0.194834	Brain_Cerebellum	1.25717	0.742831	0.742831	1.29641	7.32213	4.30927	4.26082	2	0
ENSG00000165915.9	SLC39A13	2.7e-12	4	2	2.91e-13	Brain_Caudate_basal_ganglia	0.00192812	Brain_Cerebellum	2.98181	0.00448736	0.988339	-7.29845	-3.10109	-5.94622	1.92976	2	0
ENSG00000164061.4	BSN	4.92e-13	1	1	4.92e-13	Brain_Cortex	4.92e-13	Brain_Cortex	1	1	1	7.22751	7.22751	7.22751	NA	1	0
ENSG00000172260.9	NEGR1	5.53e-13	1	1	5.53e-13	Brain_Hippocampus	5.53e-13	Brain_Hippocampus	1	1	1	7.21157	7.21157	7.21157	NA	1	0
ENSG00000025434.14	NR1H3	1.06e-14	4	4	6.82e-13	Brain_Cerebellar_Hemisphere	0.211538	Brain_Substantia_nigra	1.5763	0.358458	0.358458	-7.18303	1.24935	-2.81996	3.46511	4	0
ENSG00000165916.4	PSMC3	2.7e-14	7	4	7.78e-13	Brain_Cerebellum	0.958094	Brain_Caudate_basal_ganglia	3.79093	0.00558311	0.396494	-7.16493	5.08726	-2.16374	4.19736	4	0
ENSG00000124613.4	ZNF391	3.16e-07	13	2	1e-12	Brain_Hippocampus	0.756106	Brain_Cortex	11.3884	0.00028907	0.53069	-0.310599	7.13054	2.4326	1.69885	2	0
ENSG00000197062.7	RP5-874C20.3	1.95e-13	10	5	1.03e-12	Brain_Putamen_basal_ganglia	0.0406986	Brain_Frontal_Cortex_BA9	7.49188	0.0324464	0.261613	2.04659	7.12578	4.58148	1.74982	5	0
ENSG00000001617.7	SEMA3F	1.67e-18	4	4	1.43e-12	Brain_Anterior_cingulate_cortex_BA24	0.769809	Brain_Spinal_cord_cervical_c-1	2.37157	0.276405	0.276405	-7.08149	2.31505	-2.80339	4.81597	4	0
ENSG00000204536.9	CCHCR1	2.29e-14	5	5	2.37e-12	Brain_Putamen_basal_ganglia	0.936076	Brain_Spinal_cord_cervical_c-1	1.86379	0.368775	0.368775	-1.88467	7.01052	0.622312	3.6388	5	0
ENSG00000219392.1	RP1-265C24.5	5.62e-10	12	2	3.61e-12	Brain_Putamen_basal_ganglia	9.38e-05	Brain_Caudate_basal_ganglia	10.8666	0.00055152	0.439449	3.90617	6.95178	5.75793	0.809139	2	0
ENSG00000250535.1	STK19P	1.62e-12	9	9	3.8e-12	Brain_Hippocampus	0.292635	Brain_Hypothalamus	3.46937	0.13825	0.13825	-1.72686	6.94457	2.77566	2.46661	9	0
ENSG00000172053.10	QARS	3.94e-12	1	1	3.94e-12	Brain_Hippocampus	3.94e-12	Brain_Hippocampus	1	1	1	6.93928	6.93928	6.93928	NA	1	0
ENSG00000235109.3	ZSCAN31	9.67e-11	13	5	4.09e-12	Brain_Nucleus_accumbens_basal_ganglia	0.676284	Brain_Cerebellum	9.16931	0.0133451	0.34709	-6.93396	-0.41754	-4.41112	1.92825	5	0
ENSG00000196666.3	FAM180B	1.06e-11	3	2	6.23e-12	Brain_Frontal_Cortex_BA9	9.59e-12	Brain_Cerebellar_Hemisphere	2.79639	0.0341451	0.169465	-6.87429	-6.81253	-6.8455	0.0310924	2	0
ENSG00000185614.4	FAM212A	9.68e-13	3	2	6.34e-12	Brain_Cerebellum	0.390127	Brain_Putamen_basal_ganglia	2.12864	0.00300198	0.868362	0.859387	6.87188	4.86525	3.46918	2	0
ENSG00000243753.1	HLA-L	1.85e-10	5	3	1.73e-11	Brain_Putamen_basal_ganglia	0.901886	Brain_Caudate_basal_ganglia	3.03576	2.78e-17	0.921411	0.12328	6.72739	1.81095	2.86084	3	0
ENSG00000213619.5	NDUFS3	6.27e-10	3	2	1.75e-11	Brain_Cerebellar_Hemisphere	7.48e-05	Brain_Cortex	2.32164	0.0753856	0.602975	-6.72513	-3.96052	-5.53403	1.42142	2	0
ENSG00000112812.11	PRSS16	1.97e-10	2	2	2.45e-11	Brain_Cerebellum	1.53e-05	Brain_Cerebellar_Hemisphere	1.68551	0.314485	0.314485	-6.67615	-4.32431	-5.50023	1.66301	2	0
ENSG00000186792.11	HYAL3	1.17e-07	13	2	2.47e-11	Brain_Nucleus_accumbens_basal_ganglia	0.00038519	Brain_Amygdala	11.4312	1.77e-17	0.948864	-6.67528	-3.55003	-4.80931	0.811407	2	0
ENSG00000233005.1	AC067959.1	2.47e-11	1	1	2.47e-11	Brain_Amygdala	2.47e-11	Brain_Amygdala	1	1	1	-6.67539	-6.67539	-6.67539	NA	1	0
ENSG00000140832.5	MARVELD3	8.75e-11	2	2	3.62e-11	Brain_Cerebellar_Hemisphere	5.33e-08	Brain_Cerebellum	1.91729	0.0827135	0.0827135	-6.61867	-5.44004	-6.02936	0.833418	2	0
ENSG00000145029.7	NICN1	3.34e-11	2	2	3.95e-11	Brain_Caudate_basal_ganglia	0.69255	Brain_Cerebellum	1.36265	0.637346	0.637346	-0.395396	6.60582	3.10521	4.95061	2	0
ENSG00000111801.11	BTN3A3	4.3e-11	4	4	4.75e-11	Brain_Cerebellar_Hemisphere	0.516116	Brain_Amygdala	1.97301	0.271707	0.271707	-6.57858	-0.649344	-3.99256	2.63417	4	0
ENSG00000173611.13	SCAI	5.04e-10	2	2	6.2e-11	Brain_Cortex	8.59e-05	Brain_Substantia_nigra	1.57039	0.42961	0.42961	3.92728	6.5389	5.23309	1.84669	2	0
ENSG00000203809.5	LINC00577	2.57e-10	2	2	7.57e-11	Brain_Cortex	6.82e-08	Brain_Putamen_basal_ganglia	1.67763	0.322372	0.322372	5.39593	6.50884	5.95239	0.78695	2	0
ENSG00000138442.5	WDR12	1.77e-12	2	2	7.93e-11	Brain_Amygdala	0.69089	Brain_Putamen_basal_ganglia	1.41943	0.580572	0.580572	-0.397647	6.50188	3.05212	4.87871	2	0
ENSG00000068745.10	IP6K2	2.8e-13	6	6	8.49e-11	Brain_Hypothalamus	0.899039	Brain_Cerebellar_Hemisphere	2.65351	0.0899874	0.0899874	-2.45258	6.49159	1.27514	3.5175	6	0
ENSG00000163596.12	ICA1L	8.8e-11	1	1	8.8e-11	Brain_Frontal_Cortex_BA9	8.8e-11	Brain_Frontal_Cortex_BA9	1	1	1	6.48618	6.48618	6.48618	NA	1	0
ENSG00000004838.9	ZMYND10	8.13e-10	2	2	9.8e-11	Brain_Hypothalamus	0.172559	Brain_Cerebellum	1.21016	0.78984	0.78984	-6.46995	1.36403	-2.55296	5.53946	2	0
ENSG00000185909.10	KLHDC8B	2.22e-12	2	2	1.31e-10	Brain_Substantia_nigra	1.47e-10	Brain_Anterior_cingulate_cortex_BA24	1.53468	0.465317	0.465317	-6.4082	6.42606	0.00893007	9.0752	2	0
ENSG00000172113.4	NME6	7.84e-17	6	5	1.61e-10	Brain_Cortex	0.695959	Brain_Cerebellar_Hemisphere	3.84653	0.0519718	0.197235	-2.25729	6.39481	1.74792	3.52199	5	0
ENSG00000172247.3	C1QTNF4	4.4e-10	3	3	1.77e-10	Brain_Cerebellar_Hemisphere	0.168698	Brain_Hypothalamus	1.87386	0.122518	0.122518	1.3764	6.37986	4.22239	2.57181	3	0
ENSG00000140497.12	SCAMP2	3.42e-10	4	4	2.06e-10	Brain_Cerebellum	0.822002	Brain_Cerebellar_Hemisphere	1.73713	0.500883	0.500883	-0.224971	6.35678	2.97245	2.83129	4	0
ENSG00000156127.6	BATF	2.07e-10	1	1	2.07e-10	Brain_Spinal_cord_cervical_c-1	2.07e-10	Brain_Spinal_cord_cervical_c-1	1	1	1	-6.35612	-6.35612	-6.35612	NA	1	0
ENSG00000267325.1	RP11-397A16.2	2.22e-10	1	1	2.22e-10	Brain_Spinal_cord_cervical_c-1	2.22e-10	Brain_Spinal_cord_cervical_c-1	1	1	1	6.34496	6.34496	6.34496	NA	1	0
ENSG00000170209.4	ANKK1	2.92e-10	4	2	2.23e-10	Brain_Cerebellum	2.99e-05	Brain_Anterior_cingulate_cortex_BA24	3.79169	0.00722752	0.17844	-6.34488	-4.17432	-5.6422	1.00222	2	0
ENSG00000164880.11	INTS1	4.21e-08	12	5	2.47e-10	Brain_Spinal_cord_cervical_c-1	0.958285	Brain_Anterior_cingulate_cortex_BA24	7.69052	1.21e-17	0.479041	-6.32869	1.33517	-0.779456	1.94828	5	0
ENSG00000204421.2	LY6G6C	2.49e-10	1	1	2.49e-10	Brain_Nucleus_accumbens_basal_ganglia	2.49e-10	Brain_Nucleus_accumbens_basal_ganglia	1	1	1	-6.32752	-6.32752	-6.32752	NA	1	0
ENSG00000114316.8	USP4	3.57e-10	1	1	3.57e-10	Brain_Nucleus_accumbens_basal_ganglia	3.57e-10	Brain_Nucleus_accumbens_basal_ganglia	1	1	1	-6.27183	-6.27183	-6.27183	NA	1	0
ENSG00000182477.5	OR2B8P	2.75e-08	4	3	4.24e-10	Brain_Cortex	0.00053596	Brain_Caudate_basal_ganglia	3.50693	0.0327091	0.128303	-6.24483	-3.46211	-5.16775	1.1927	3	0
ENSG00000165379.9	LRFN5	1.2e-09	2	2	4.36e-10	Brain_Cerebellar_Hemisphere	1.18e-07	Brain_Cerebellum	1.67621	0.32379	0.32379	5.29682	6.2404	5.76861	0.667211	2	0
ENSG00000156414.14	TDRD9	2.75e-08	11	3	7.14e-10	Brain_Hypothalamus	0.0288153	Brain_Amygdala	9.49391	2.6e-07	0.450254	-6.16285	-2.186	-2.94753	1.11203	3	0
ENSG00000232630.1	PRPS1P2	3.73e-12	4	4	7.67e-10	Brain_Cerebellar_Hemisphere	0.0136408	Brain_Hypothalamus	1.90519	0.136386	0.136386	-6.15171	2.46659	-3.61596	4.09667	4	0
ENSG00000214706.6	IFRD2	8.54e-10	1	1	8.54e-10	Brain_Cerebellum	8.54e-10	Brain_Cerebellum	1	1	1	-6.13454	-6.13454	-6.13454	NA	1	0
ENSG00000243477.1	NAT6	3.98e-07	7	2	9.44e-10	Brain_Cortex	5.83e-05	Brain_Amygdala	5.92164	1.7e-16	0.897183	4.01943	6.11858	4.71417	0.676731	2	0
ENSG00000096654.11	ZNF184	1.09e-09	1	1	1.09e-09	Brain_Hypothalamus	1.09e-09	Brain_Hypothalamus	1	1	1	-6.09514	-6.09514	-6.09514	NA	1	0
ENSG00000030066.9	NUP160	1.2e-09	1	1	1.2e-09	Brain_Spinal_cord_cervical_c-1	1.2e-09	Brain_Spinal_cord_cervical_c-1	1	1	1	-6.08064	-6.08064	-6.08064	NA	1	0
ENSG00000103043.10	VAC14	1.2e-08	2	2	1.55e-09	Brain_Amygdala	0.186827	Brain_Cerebellar_Hemisphere	1.23029	0.769711	0.769711	-1.32003	6.03916	2.35957	5.20373	2	0
ENSG00000187323.7	DCC	1.68e-09	1	1	1.68e-09	Brain_Cerebellum	1.68e-09	Brain_Cerebellum	1	1	1	-6.02644	-6.02644	-6.02644	NA	1	0
ENSG00000137338.4	PGBD1	6.8e-10	7	5	2.13e-09	Brain_Cerebellar_Hemisphere	0.939671	Brain_Anterior_cingulate_cortex_BA24	3.10804	0.0433922	0.174415	-5.98721	1.87536	-1.65567	2.82115	5	0
ENSG00000240371.1	RPS4XP13	2.87e-09	1	1	2.87e-09	Brain_Hypothalamus	2.87e-09	Brain_Hypothalamus	1	1	1	-5.9391	-5.9391	-5.9391	NA	1	0
ENSG00000188991.3	SLC15A5	2.43e-08	2	2	3.26e-09	Brain_Caudate_basal_ganglia	7.55e-05	Brain_Hypothalamus	1.64171	0.35829	0.35829	3.95816	5.91812	4.93814	1.3859	2	0
ENSG00000214425.2	LRRC37A4P	4.47e-07	12	9	3.77e-09	Brain_Cortex	0.950666	Brain_Caudate_basal_ganglia	5.0982	8.89e-11	0.171919	-5.89408	1.27311	-2.90932	2.81801	9	0
ENSG00000149485.12	FADS1	6.26e-09	7	1	4.06e-09	Brain_Frontal_Cortex_BA9	4.9e-07	Brain_Anterior_cingulate_cortex_BA24	6.70503	0.00014711	6.70503	-5.88154	-5.03035	-5.68195	0.32618	1	0
ENSG00000184922.9	FMNL1	2.07e-08	3	2	4.19e-09	Brain_Cerebellar_Hemisphere	0.143686	Brain_Spinal_cord_cervical_c-1	1.96877	0.0312328	0.999999	-5.87638	-1.4622	-4.30203	2.46421	2	0
ENSG00000225190.4	PLEKHM1	1.21e-07	5	3	4.19e-09	Brain_Cerebellar_Hemisphere	0.00716648	Brain_Cerebellum	3.94268	0.00568125	0.197287	-5.87638	5.48797	1.41099	5.32349	3	0
ENSG00000238083.3	LRRC37A2	4.05e-07	12	4	4.19e-09	Brain_Cerebellar_Hemisphere	0.805138	Brain_Hippocampus	8.94997	2.01e-16	0.450801	0.246703	5.87638	4.86532	1.57138	4	0
ENSG00000263503.1	RP11-707O23.5	2.91e-06	6	6	4.19e-09	Brain_Cerebellar_Hemisphere	0.986956	Brain_Caudate_basal_ganglia	1.81378	0.413732	0.413732	0.0163486	5.87638	1.3648	2.2479	6	0
ENSG00000176349.7	AC110781.3	1.88e-08	2	2	4.32e-09	Brain_Nucleus_accumbens_basal_ganglia	0.359802	Brain_Frontal_Cortex_BA9	1.02278	0.97722	0.97722	0.915742	5.8715	3.39362	3.50425	2	0
ENSG00000204709.4	C6orf100	4.32e-09	1	1	4.32e-09	Brain_Hippocampus	4.32e-09	Brain_Hippocampus	1	1	1	-5.87153	-5.87153	-5.87153	NA	1	0
ENSG00000114353.12	GNAI2	4.49e-09	1	1	4.49e-09	Brain_Substantia_nigra	4.49e-09	Brain_Substantia_nigra	1	1	1	5.86515	5.86515	5.86515	NA	1	0
ENSG00000204084.8	INPP5B	4.2e-09	9	5	4.83e-09	Brain_Putamen_basal_ganglia	0.0324026	Brain_Anterior_cingulate_cortex_BA24	5.86326	0.00131378	0.388846	-5.853	2.13941	-3.45831	2.20958	5	0
ENSG00000185829.11	ARL17A	2.08e-05	11	7	5.79e-09	Brain_Nucleus_accumbens_basal_ganglia	0.375481	Brain_Hippocampus	6.20782	0.0001459	0.290092	0.886254	5.82272	3.81017	1.88797	7	0
ENSG00000162384.9	C1orf123	1.87e-06	11	4	6.33e-09	Brain_Caudate_basal_ganglia	0.0001389	Brain_Spinal_cord_cervical_c-1	9.38425	0.00057325	0.339621	3.81012	5.80772	5.02652	0.641134	4	0
ENSG00000157851.12	DPYSL5	9.84e-07	6	6	7.13e-09	Brain_Cerebellum	0.0012398	Brain_Spinal_cord_cervical_c-1	3.6361	0.125212	0.125212	3.22956	5.78778	4.26519	1.01138	6	0
ENSG00000226314.3	ZNF192P1	3.95e-07	6	4	8.22e-09	Brain_Cortex	0.00012441	Brain_Amygdala	4.39174	0.0122297	0.189385	-5.76391	-3.83726	-4.82957	0.769797	4	0
ENSG00000176681.10	LRRC37A	9.34e-07	10	6	9.13e-09	Brain_Cerebellar_Hemisphere	0.601228	Brain_Cerebellum	5.69957	0.00312315	0.235445	-0.616203	5.74615	3.45189	2.44386	6	0
ENSG00000126215.9	XRCC3	1.24e-05	5	2	1.02e-08	Brain_Cortex	0.215575	Brain_Hypothalamus	3.77324	0.0184625	0.998542	-1.23838	5.72797	3.36031	2.71418	2	0
ENSG00000198315.6	ZKSCAN8	1.42e-07	4	3	1.12e-08	Brain_Cerebellum	0.00510363	Brain_Nucleus_accumbens_basal_ganglia	3.24752	0.0889759	0.225193	2.80042	5.7112	4.0897	1.37276	3	0
ENSG00000110446.5	SLC15A3	1.78e-08	2	1	1.33e-08	Brain_Hippocampus	6.38e-08	Brain_Cerebellar_Hemisphere	1.93861	0.0613933	1.93861	-5.68276	-5.4077	-5.54523	0.194497	1	0
ENSG00000121774.13	KHDRBS1	1.83e-09	2	2	1.36e-08	Brain_Cerebellum	0.00993303	Brain_Nucleus_accumbens_basal_ganglia	1.04355	0.956453	0.956453	-2.57815	5.67821	1.55003	5.83813	2	0
ENSG00000262539.1	RP11-259G18.3	2.72e-06	10	8	1.41e-08	Brain_Amygdala	0.720811	Brain_Putamen_basal_ganglia	4.83136	0.017205	0.166474	-0.414843	5.67162	3.54898	2.22788	8	0
ENSG00000122687.13	FTSJ2	2.81e-05	11	4	1.7e-08	Brain_Nucleus_accumbens_basal_ganglia	0.274641	Brain_Spinal_cord_cervical_c-1	8.59271	0.00337671	0.414838	1.09244	5.63986	3.43111	1.17225	4	0
ENSG00000134779.10	TPGS2	1.32e-07	6	6	1.82e-08	Brain_Putamen_basal_ganglia	0.751123	Brain_Anterior_cingulate_cortex_BA24	2.08898	0.208999	0.208999	-5.62816	2.58149	-0.87078	2.74941	6	0
ENSG00000077616.6	NAALAD2	3.02e-07	8	5	2e-08	Brain_Caudate_basal_ganglia	0.76951	Brain_Nucleus_accumbens_basal_ganglia	4.39526	0.00915616	0.399589	-5.61198	-0.293015	-2.34189	2.12437	5	0
ENSG00000224389.4	C4B	4.01e-08	4	4	2.17e-08	Brain_Cerebellum	0.682218	Brain_Anterior_cingulate_cortex_BA24	1.9934	0.397382	0.397382	-5.5979	0.409439	-2.92314	2.69286	4	0
ENSG00000261575.2	RP11-259G18.1	5.26e-07	9	7	2.71e-08	Brain_Nucleus_accumbens_basal_ganglia	0.759959	Brain_Caudate_basal_ganglia	4.76427	0.0579918	0.230658	-1.11323	5.55897	3.5477	2.43156	7	0
ENSG00000073969.14	NSF	1.95e-07	2	2	2.74e-08	Brain_Cerebellum	0.319855	Brain_Cerebellar_Hemisphere	1.15447	0.845535	0.845535	-5.55741	-0.994756	-3.27608	3.22628	2	0
ENSG00000262500.1	RP11-259G18.2	9.49e-06	12	6	2.76e-08	Brain_Cerebellum	0.982434	Brain_Cerebellar_Hemisphere	7.60229	4.82e-16	0.256028	-0.396467	5.55584	3.85737	2.52165	6	0
ENSG00000173531.11	MST1	7.48e-25	6	4	2.78e-08	Brain_Hypothalamus	0.616052	Brain_Amygdala	4.87555	0.00041979	0.192286	-5.55466	2.0003	-0.0307473	2.84077	4	0
ENSG00000187987.5	ZSCAN23	1.61e-06	9	4	3.05e-08	Brain_Cortex	0.115067	Brain_Cerebellum	6.45976	0.0362754	0.265678	-5.53876	-1.57582	-3.68405	1.58607	4	0
ENSG00000140043.7	PTGR2	2.79e-09	12	11	3.29e-08	Brain_Spinal_cord_cervical_c-1	0.914354	Brain_Hypothalamus	3.3368	0.0810312	0.130149	-5.52504	1.56299	-0.159463	2.09428	11	0
ENSG00000227373.1	RP11-160H22.5	1.45e-06	4	4	3.29e-08	Brain_Cortex	0.891659	Brain_Frontal_Cortex_BA9	1.70407	0.423171	0.423171	-5.5252	1.56254	-1.66958	3.16075	4	0
ENSG00000136950.9	ARPC5L	3.8e-06	4	4	3.56e-08	Brain_Cerebellum	0.711786	Brain_Frontal_Cortex_BA9	1.45118	0.581832	0.581832	-5.51123	-0.369459	-1.90986	2.43676	4	0
ENSG00000214756.3	METTL12	4.16e-08	1	1	4.16e-08	Brain_Cerebellum	4.16e-08	Brain_Cerebellum	1	1	1	5.48398	5.48398	5.48398	NA	1	0
ENSG00000198890.6	PRMT6	1.51e-06	5	5	4.51e-08	Brain_Putamen_basal_ganglia	0.0605268	Brain_Anterior_cingulate_cortex_BA24	2.341	0.110492	0.110492	-5.46978	2.22361	-2.48938	2.99809	5	0
ENSG00000227676.2	LINC01068	5.75e-08	2	1	5.37e-08	Brain_Cerebellum	6.89e-08	Brain_Cerebellar_Hemisphere	1.99265	0.00735108	1.99265	-5.43858	-5.39398	-5.41628	0.0315315	1	0
ENSG00000126214.16	KLC1	5.87e-08	1	1	5.87e-08	Brain_Cortex	5.87e-08	Brain_Cortex	1	1	1	5.42285	5.42285	5.42285	NA	1	0
ENSG00000185294.5	SPPL2C	7.84e-08	2	2	7.27e-08	Brain_Cerebellar_Hemisphere	1.23e-07	Brain_Frontal_Cortex_BA9	1.74181	0.258195	0.258195	5.28951	5.38446	5.33699	0.0671403	2	0
ENSG00000157193.10	LRP8	1.05e-06	3	2	7.54e-08	Brain_Cerebellum	0.00026895	Brain_Anterior_cingulate_cortex_BA24	2.71497	0.00952331	0.275503	3.64351	5.37769	4.66992	0.909944	2	0
ENSG00000114857.13	NKTR	1.27e-08	6	6	7.82e-08	Brain_Hypothalamus	0.815332	Brain_Anterior_cingulate_cortex_BA24	2.12628	0.36844	0.36844	-5.37112	1.6372	-1.26971	2.67079	6	0
ENSG00000205363.4	C15orf59	1.7e-07	2	2	9.25e-08	Brain_Spinal_cord_cervical_c-1	0.00456874	Brain_Cortex	1.23482	0.765182	0.765182	-5.34091	-2.83597	-4.08844	1.77127	2	0
ENSG00000164087.3	POC1A	9.66e-08	1	1	9.66e-08	Brain_Putamen_basal_ganglia	9.66e-08	Brain_Putamen_basal_ganglia	1	1	1	5.33309	5.33309	5.33309	NA	1	0
ENSG00000110906.8	KCTD10	3.41e-07	4	4	1.02e-07	Brain_Putamen_basal_ganglia	0.821734	Brain_Anterior_cingulate_cortex_BA24	1.96222	0.254148	0.254148	-0.283826	5.32289	2.27194	2.7347	4	0
ENSG00000224997.1	AL049840.1	2.11e-08	5	2	1.28e-07	Brain_Cerebellum	0.931153	Brain_Nucleus_accumbens_basal_ganglia	4.28691	0.00077317	0.68705	0.0863939	5.28194	1.43966	2.20175	2	0
ENSG00000091073.15	DTX2	4.29e-08	2	2	1.33e-07	Brain_Anterior_cingulate_cortex_BA24	0.0243437	Brain_Cortex	1.0412	0.958797	0.958797	-5.27452	-2.25166	-3.76309	2.13749	2	0
ENSG00000138095.14	LRPPRC	7.28e-08	13	5	1.54e-07	Brain_Putamen_basal_ganglia	0.241274	Brain_Frontal_Cortex_BA9	9.89822	4.29e-17	0.332997	-5.24738	-1.17181	-2.53081	1.09714	5	0
ENSG00000228696.4	ARL17B	0.00049452	12	11	1.56e-07	Brain_Spinal_cord_cervical_c-1	0.845736	Brain_Cerebellar_Hemisphere	3.49965	0.0498928	0.121351	-1.54093	5.24567	-0.124374	1.83334	11	0
ENSG00000162231.9	NXF1	1.59e-07	1	1	1.59e-07	Brain_Nucleus_accumbens_basal_ganglia	1.59e-07	Brain_Nucleus_accumbens_basal_ganglia	1	1	1	5.24191	5.24191	5.24191	NA	1	0
ENSG00000260075.1	NSFP1	4.52e-05	9	8	1.68e-07	Brain_Amygdala	0.721326	Brain_Cortex	3.43591	0.00105943	0.192299	-2.47559	5.23166	0.363594	2.19426	8	0
ENSG00000216901.1	AL022393.7	1.85e-05	13	1	1.69e-07	Brain_Spinal_cord_cervical_c-1	0.00943502	Brain_Amygdala	12.1425	0.00339282	12.1425	-5.23043	-2.59588	-4.13793	0.751672	1	0
ENSG00000172878.9	METAP1D	1.67e-07	2	2	1.76e-07	Brain_Caudate_basal_ganglia	0.151698	Brain_Cortex	1.10321	0.896795	0.896795	-5.22316	-1.43356	-3.32836	2.67965	2	0
ENSG00000114737.11	CISH	7.62e-07	2	2	1.98e-07	Brain_Frontal_Cortex_BA9	0.029667	Brain_Amygdala	1.21939	0.780607	0.780607	-5.20122	2.17451	-1.51336	5.21543	2	0
ENSG00000249228.1	RP11-769N22.1	1.99e-07	1	1	1.99e-07	Brain_Cortex	1.99e-07	Brain_Cortex	1	1	1	-5.19994	-5.19994	-5.19994	NA	1	0
ENSG00000116791.9	CRYZ	2.1e-07	11	4	2.02e-07	Brain_Frontal_Cortex_BA9	0.574903	Brain_Hippocampus	7.62337	0.0139107	0.335963	-5.19775	-0.560846	-3.46489	1.34524	4	0
ENSG00000128891.11	C15orf57	2.2e-08	13	3	2.06e-07	Brain_Nucleus_accumbens_basal_ganglia	0.0827075	Brain_Cerebellar_Hemisphere	10.9227	0.00155007	0.380419	-5.19369	-1.73519	-4.0407	1.21447	3	0
ENSG00000185585.15	OLFML2A	1.78e-07	5	5	2.06e-07	Brain_Cortex	0.125683	Brain_Caudate_basal_ganglia	1.6417	0.419023	0.419023	-1.71578	5.19397	1.06584	2.89551	5	0
ENSG00000178809.7	TRIM73	3.78e-07	10	6	2.07e-07	Brain_Hypothalamus	0.29268	Brain_Frontal_Cortex_BA9	6.21501	1.22e-16	0.339101	-5.19312	2.60492	-2.34855	2.12176	6	0
ENSG00000232112.3	TMA7	1.64e-06	12	2	2.11e-07	Brain_Substantia_nigra	5.47e-05	Brain_Nucleus_accumbens_basal_ganglia	11.1052	7.4e-06	0.507514	4.03468	5.18909	4.95026	0.303054	2	0
ENSG00000204092.2	LINC00951	8.93e-07	3	2	2.23e-07	Brain_Frontal_Cortex_BA9	0.25695	Brain_Cerebellum	1.96135	0.0438346	0.994815	-5.17912	1.54647	-0.833008	3.7695	2	0
ENSG00000213722.4	DDAH2	7.89e-08	3	2	2.24e-07	Brain_Frontal_Cortex_BA9	0.181375	Brain_Hypothalamus	2.5594	0.004461	0.436142	1.33653	5.1784	3.80483	2.14215	2	0
ENSG00000167996.11	FTH1	2.34e-07	1	1	2.34e-07	Brain_Amygdala	2.34e-07	Brain_Amygdala	1	1	1	-5.16971	-5.16971	-5.16971	NA	1	0
ENSG00000104312.6	RIPK2	2.4e-07	1	1	2.4e-07	Brain_Frontal_Cortex_BA9	2.4e-07	Brain_Frontal_Cortex_BA9	1	1	1	5.16496	5.16496	5.16496	NA	1	0
ENSG00000168071.17	CCDC88B	6.21e-06	6	1	2.49e-07	Brain_Cerebellar_Hemisphere	8.45e-05	Brain_Nucleus_accumbens_basal_ganglia	5.7168	0.00742832	5.7168	3.93126	5.15823	4.41304	0.434987	1	0
ENSG00000178852.11	EFCAB13	2.46e-05	11	9	2.49e-07	Brain_Anterior_cingulate_cortex_BA24	0.916278	Brain_Frontal_Cortex_BA9	3.71734	0.00923631	0.235716	-1.42518	5.1587	1.4015	1.64573	9	0
ENSG00000179387.5	ELMOD2	2.5e-07	1	1	2.5e-07	Brain_Spinal_cord_cervical_c-1	2.5e-07	Brain_Spinal_cord_cervical_c-1	1	1	1	5.15747	5.15747	5.15747	NA	1	0
ENSG00000117593.8	DARS2	6.38e-09	9	4	2.54e-07	Brain_Spinal_cord_cervical_c-1	0.661095	Brain_Cerebellar_Hemisphere	7.43173	0.00082847	0.247799	-0.438402	5.15457	2.5068	1.54445	4	0
ENSG00000204338.4	CYP21A1P	4.87e-05	12	4	2.88e-07	Brain_Spinal_cord_cervical_c-1	0.0677639	Brain_Hippocampus	9.51617	0.00169114	0.393798	1.82657	5.13138	3.5111	0.932467	4	0
ENSG00000267272.1	RP5-1052I5.1	4.92e-07	3	3	3.02e-07	Brain_Caudate_basal_ganglia	0.562137	Brain_Substantia_nigra	1.0209	0.977245	0.977245	-5.12205	2.3647	-1.11234	3.77169	3	0
ENSG00000235559.1	NOL5BP	3.04e-07	1	1	3.04e-07	Brain_Spinal_cord_cervical_c-1	3.04e-07	Brain_Spinal_cord_cervical_c-1	1	1	1	5.12086	5.12086	5.12086	NA	1	0
ENSG00000267885.1	FKSG48	1.08e-06	2	2	3.06e-07	Brain_Caudate_basal_ganglia	0.363829	Brain_Cerebellar_Hemisphere	1.38128	0.618722	0.618722	0.908093	5.11959	3.01384	2.97797	2	0
ENSG00000250120.2	PCDHA10	3.84e-05	12	5	3.12e-07	Brain_Hippocampus	0.498752	Brain_Putamen_basal_ganglia	8.22424	0.00244973	0.434842	-5.11602	-0.676455	-3.49632	1.5772	5	0
ENSG00000187049.5	TMEM216	1.7e-05	6	3	3.21e-07	Brain_Amygdala	0.0144314	Brain_Spinal_cord_cervical_c-1	4.71673	0.0306725	0.365088	-5.11085	-2.44634	-4.27885	0.943169	3	0
ENSG00000189298.9	ZKSCAN3	7.61e-08	7	6	3.27e-07	Brain_Hippocampus	0.867637	Brain_Nucleus_accumbens_basal_ganglia	3.89724	0.0926128	0.220125	-0.523148	5.10745	2.09098	2.74713	6	0
ENSG00000260911.1	RP11-196G11.2	2.09e-05	9	3	3.31e-07	Brain_Substantia_nigra	0.0019091	Brain_Putamen_basal_ganglia	6.94328	0.00523217	0.384664	-5.10487	-3.10402	-4.11054	0.681575	3	0
ENSG00000104320.9	NBN	1.82e-09	3	3	3.34e-07	Brain_Anterior_cingulate_cortex_BA24	0.0732962	Brain_Cerebellar_Hemisphere	1.68612	0.269093	0.269093	1.79098	5.1029	3.80484	1.76819	3	0
ENSG00000232859.5	LYRM9	6.99e-07	7	7	3.38e-07	Brain_Amygdala	0.536699	Brain_Substantia_nigra	1.71101	0.465825	0.465825	-5.1012	1.13821	-0.978637	2.46556	7	0
ENSG00000264469.1	RP11-173M1.8	2.7e-05	7	6	3.38e-07	Brain_Amygdala	0.801803	Brain_Frontal_Cortex_BA9	2.31931	1.07e-10	0.158089	-5.1012	1.13001	-1.7604	2.47429	6	0
ENSG00000164741.10	DLC1	3.03e-07	2	2	3.47e-07	Brain_Cerebellum	0.00479395	Brain_Caudate_basal_ganglia	1.16371	0.836292	0.836292	2.82056	5.09587	3.95822	1.60888	2	0
ENSG00000119778.10	ATAD2B	1.78e-06	2	2	3.65e-07	Brain_Cerebellum	6.04e-07	Brain_Cerebellar_Hemisphere	1.92181	0.0781949	0.0781949	4.98991	5.08657	5.03824	0.068348	2	0
ENSG00000114650.14	SCAP	2.67e-07	5	4	3.86e-07	Brain_Nucleus_accumbens_basal_ganglia	0.0359455	Brain_Frontal_Cortex_BA9	3.58163	0.0582435	0.172803	2.09754	5.07563	3.08033	1.18783	4	0
ENSG00000204348.5	DXO	3.99e-07	1	1	3.99e-07	Brain_Nucleus_accumbens_basal_ganglia	3.99e-07	Brain_Nucleus_accumbens_basal_ganglia	1	1	1	5.06933	5.06933	5.06933	NA	1	0
ENSG00000177302.10	TOP3A	1.76e-05	9	3	4.07e-07	Brain_Hypothalamus	0.0485935	Brain_Amygdala	7.26379	0.00115382	0.367885	-5.06553	-1.97214	-3.41045	0.835259	3	0
ENSG00000255162.1	RP11-358N4.3	1.35e-07	2	2	4.14e-07	Brain_Anterior_cingulate_cortex_BA24	0.594957	Brain_Hypothalamus	1.51883	0.481172	0.481172	0.531666	5.06253	2.7971	3.2038	2	0
ENSG00000137331.11	IER3	4.25e-07	1	1	4.25e-07	Brain_Putamen_basal_ganglia	4.25e-07	Brain_Putamen_basal_ganglia	1	1	1	-5.05749	-5.05749	-5.05749	NA	1	0
ENSG00000170903.6	MSANTD4	4.34e-07	1	1	4.34e-07	Brain_Caudate_basal_ganglia	4.34e-07	Brain_Caudate_basal_ganglia	1	1	1	-5.05333	-5.05333	-5.05333	NA	1	0
ENSG00000213689.5	TREX1	1.63e-06	9	1	4.92e-07	Brain_Anterior_cingulate_cortex_BA24	0.00021508	Brain_Frontal_Cortex_BA9	8.59407	1.54e-05	8.59407	3.70062	5.02927	4.68456	0.418094	1	0
ENSG00000205583.9	STAG3L1	3.08e-06	9	7	5e-07	Brain_Nucleus_accumbens_basal_ganglia	0.874768	Brain_Frontal_Cortex_BA9	3.19883	9.56e-06	0.348775	-3.27965	5.02635	-0.878419	2.48842	7	0
ENSG00000213938.3	SEPHS1P6	4.37e-06	6	6	5.02e-07	Brain_Nucleus_accumbens_basal_ganglia	0.894884	Brain_Cortex	2.83714	0.184001	0.184001	-5.02548	0.132127	-2.57995	2.04277	6	0
ENSG00000101489.14	CELF4	5.1e-07	1	1	5.1e-07	Brain_Hypothalamus	5.1e-07	Brain_Hypothalamus	1	1	1	-5.0225	-5.0225	-5.0225	NA	1	0
ENSG00000006116.3	CACNG3	5.22e-07	1	1	5.22e-07	Brain_Putamen_basal_ganglia	5.22e-07	Brain_Putamen_basal_ganglia	1	1	1	-5.01806	-5.01806	-5.01806	NA	1	0
ENSG00000162104.5	ADCY9	1.35e-05	3	3	5.49e-07	Brain_Cerebellar_Hemisphere	0.86086	Brain_Spinal_cord_cervical_c-1	1.13089	0.874803	0.874803	-5.00817	0.17528	-1.70372	2.87071	3	0
ENSG00000115526.6	CHST10	5.93e-05	7	6	5.71e-07	Brain_Cerebellum	0.798594	Brain_Nucleus_accumbens_basal_ganglia	4.27924	0.0114247	0.147076	-5.00089	-0.255167	-3.67142	1.67988	6	0
ENSG00000139278.5	GLIPR1	2.63e-06	3	3	5.79e-07	Brain_Cerebellar_Hemisphere	0.535205	Brain_Caudate_basal_ganglia	1.17078	0.836103	0.836103	-4.99805	-0.620081	-2.60512	2.2173	3	0
ENSG00000244731.3	C4A	6.65e-07	10	8	6.23e-07	Brain_Caudate_basal_ganglia	0.830649	Brain_Frontal_Cortex_BA9	4.01597	5.89e-05	0.194886	-0.213869	4.98395	2.82743	1.6898	8	0
ENSG00000091536.12	MYO15A	4.32e-05	7	5	6.41e-07	Brain_Cerebellar_Hemisphere	0.626661	Brain_Anterior_cingulate_cortex_BA24	3.08023	1.39e-16	0.137878	-0.52351	4.97849	2.20734	2.08423	5	0
ENSG00000214113.6	LYRM4	7.28e-06	5	5	6.73e-07	Brain_Cerebellum	0.745636	Brain_Cerebellar_Hemisphere	1.35448	0.679804	0.679804	-0.383012	4.96906	1.90056	2.35948	5	0
ENSG00000221968.4	FADS3	1.57e-06	2	2	6.86e-07	Brain_Cerebellum	0.0430626	Brain_Cerebellar_Hemisphere	1.11987	0.880133	0.880133	-4.96534	-2.0231	-3.49422	2.08047	2	0
ENSG00000183779.5	ZNF703	7.55e-07	1	1	7.55e-07	Brain_Caudate_basal_ganglia	7.55e-07	Brain_Caudate_basal_ganglia	1	1	1	4.94661	4.94661	4.94661	NA	1	0
ENSG00000183426.11	NPIPA1	1.75e-05	13	2	7.78e-07	Brain_Spinal_cord_cervical_c-1	0.00710579	Brain_Substantia_nigra	11.8134	0.00247742	0.552818	2.69185	4.94087	4.23729	0.572878	2	0
ENSG00000103227.14	LMF1	4.09e-06	7	4	8.6e-07	Brain_Cortex	0.179737	Brain_Caudate_basal_ganglia	3.08309	0.0088726	0.908985	-3.72906	4.92117	1.3202	3.58157	4	0
ENSG00000170485.12	NPAS2	1.86e-06	2	2	8.62e-07	Brain_Substantia_nigra	0.0755345	Brain_Frontal_Cortex_BA9	1.06186	0.938139	0.938139	-1.77721	4.92071	1.57175	4.73614	2	0
ENSG00000167525.9	PROCA1	1.79e-06	9	4	8.75e-07	Brain_Anterior_cingulate_cortex_BA24	0.0302266	Brain_Hippocampus	6.48701	0.00327912	0.455129	2.16711	4.91791	3.5373	0.89778	4	0
ENSG00000242337.1	TFP1	3.15e-06	2	2	8.77e-07	Brain_Amygdala	0.928896	Brain_Cerebellum	1.19599	0.804012	0.804012	-4.91751	0.0892334	-2.41414	3.5403	2	0
ENSG00000134569.5	LRP4	3.56e-06	4	4	9.14e-07	Brain_Nucleus_accumbens_basal_ganglia	0.00222781	Brain_Amygdala	2.3378	0.24261	0.24261	-4.90935	-3.05805	-3.97258	0.961934	4	0
ENSG00000091542.8	ALKBH5	1.27e-06	4	2	9.41e-07	Brain_Substantia_nigra	3.9e-05	Brain_Putamen_basal_ganglia	3.46539	0.021899	0.476284	4.11323	4.90361	4.604	0.354523	2	0
ENSG00000206344.6	HCG27	0.00011385	6	5	9.6e-07	Brain_Nucleus_accumbens_basal_ganglia	0.996531	Brain_Hippocampus	2.36781	4.83e-07	0.29547	-4.89956	-0.004348	-1.8643	1.7693	5	0
ENSG00000272221.1	XXbac-BPG181B23.7	4.54e-07	6	6	9.6e-07	Brain_Hypothalamus	0.471921	Brain_Putamen_basal_ganglia	1.80945	0.340511	0.340511	-2.88543	4.89956	1.07341	3.28458	6	0
ENSG00000162194.8	C11orf48	6.25e-06	3	3	9.65e-07	Brain_Nucleus_accumbens_basal_ganglia	0.393053	Brain_Cerebellum	1.66655	0.333806	0.333806	-1.61382	4.89872	0.810266	3.56102	3	0
ENSG00000164048.9	ZNF589	0.00025821	13	3	1.08e-06	Brain_Spinal_cord_cervical_c-1	0.46413	Brain_Hippocampus	10.1184	6.44e-17	0.621869	-4.87701	2.07342	-1.80952	1.7574	3	0
ENSG00000149932.12	TMEM219	1.14e-06	1	1	1.14e-06	Brain_Cortex	1.14e-06	Brain_Cortex	1	1	1	4.86577	4.86577	4.86577	NA	1	0
ENSG00000182319.5	SGK223	6.54e-07	4	4	1.15e-06	Brain_Substantia_nigra	0.601232	Brain_Cerebellar_Hemisphere	1.28627	0.824602	0.824602	-3.0202	4.8643	0.109742	3.35593	4	0
ENSG00000134245.13	WNT2B	7.19e-06	5	5	1.26e-06	Brain_Cortex	0.312079	Brain_Cerebellum	2.10574	0.126048	0.126048	-4.84616	2.75312	-1.39294	3.26699	5	0
ENSG00000166165.8	CKB	1.31e-06	1	1	1.31e-06	Brain_Putamen_basal_ganglia	1.31e-06	Brain_Putamen_basal_ganglia	1	1	1	-4.83891	-4.83891	-4.83891	NA	1	0
ENSG00000113318.9	MSH3	3.35e-05	6	3	1.33e-06	Brain_Cerebellum	0.571036	Brain_Nucleus_accumbens_basal_ganglia	3.83001	0.0109661	0.493621	-1.31824	4.83535	1.39315	2.33558	3	0
ENSG00000271755.1	RP1-153G14.4	1.68e-08	3	3	1.42e-06	Brain_Frontal_Cortex_BA9	0.0325259	Brain_Anterior_cingulate_cortex_BA24	1.21235	0.66894	0.66894	-2.84397	4.82181	1.37191	3.88987	3	0
ENSG00000107833.6	NPM3	1.49e-06	4	4	1.52e-06	Brain_Amygdala	0.201134	Brain_Putamen_basal_ganglia	2.97824	0.188376	0.188376	1.27833	4.80846	3.61458	1.58634	4	0
ENSG00000085382.7	HACE1	1.75e-05	4	2	1.64e-06	Brain_Cerebellum	0.00562211	Brain_Caudate_basal_ganglia	3.30132	0.0370144	0.5581	2.76904	4.79354	4.11637	0.917766	2	0
ENSG00000147535.12	PPAPDC1B	0.00010219	4	4	1.65e-06	Brain_Cortex	0.84121	Brain_Amygdala	2.3053	0.207685	0.207685	-4.79176	0.200346	-2.83817	2.13211	4	0
ENSG00000141664.5	ZCCHC2	9.54e-06	3	3	1.68e-06	Brain_Nucleus_accumbens_basal_ganglia	0.0365983	Brain_Anterior_cingulate_cortex_BA24	1.81507	0.184027	0.184027	-4.78907	2.09022	-2.16758	3.72012	3	0
ENSG00000176209.7	SMIM19	2.13e-05	13	2	1.69e-06	Brain_Nucleus_accumbens_basal_ganglia	0.001304	Brain_Amygdala	12.0696	8.38e-05	0.423649	3.2151	4.78717	4.39636	0.45032	2	0
ENSG00000149305.2	HTR3B	1.74e-06	1	1	1.74e-06	Brain_Frontal_Cortex_BA9	1.74e-06	Brain_Frontal_Cortex_BA9	1	1	1	4.78096	4.78096	4.78096	NA	1	0
ENSG00000164053.13	ATRIP	5.71e-06	3	3	1.84e-06	Brain_Nucleus_accumbens_basal_ganglia	0.00017234	Brain_Caudate_basal_ganglia	2.13564	0.179042	0.179042	-4.7703	-3.75645	-4.20654	0.516399	3	0
ENSG00000126432.9	PRDX5	1.41e-06	2	2	1.85e-06	Brain_Cerebellum	0.100897	Brain_Hypothalamus	1.08411	0.915886	0.915886	-4.76878	1.64052	-1.56413	4.53206	2	0
ENSG00000153253.11	SCN3A	1.86e-06	1	1	1.86e-06	Brain_Putamen_basal_ganglia	1.86e-06	Brain_Putamen_basal_ganglia	1	1	1	-4.76853	-4.76853	-4.76853	NA	1	0
ENSG00000134575.5	ACP2	4.48e-06	2	2	1.91e-06	Brain_Anterior_cingulate_cortex_BA24	0.600506	Brain_Cerebellum	1.38081	0.619191	0.619191	-4.76283	-0.523673	-2.64325	2.99754	2	0
ENSG00000187837.2	HIST1H1C	1.27e-07	7	4	1.91e-06	Brain_Caudate_basal_ganglia	0.515797	Brain_Hypothalamus	4.90611	0.0329069	0.402928	-4.76293	-0.649838	-3.18655	1.61761	4	0
ENSG00000257017.4	HP	1.56e-05	3	3	1.91e-06	Brain_Substantia_nigra	0.142365	Brain_Anterior_cingulate_cortex_BA24	2.18192	0.0989313	0.0989313	1.46704	4.76316	2.77636	1.74938	3	0
ENSG00000228261.1	RP11-127L20.3	7.68e-05	9	9	1.96e-06	Brain_Anterior_cingulate_cortex_BA24	0.625753	Brain_Hippocampus	4.1995	0.159636	0.159636	-0.487714	4.75795	2.75468	1.6637	9	0
ENSG00000230702.1	RP11-681L4.1	2.01e-05	3	3	1.96e-06	Brain_Nucleus_accumbens_basal_ganglia	0.637583	Brain_Hypothalamus	1.14819	0.79636	0.79636	-1.08353	4.75773	1.38176	3.02524	3	0
ENSG00000253641.1	RP11-981G7.2	7.43e-06	2	2	1.97e-06	Brain_Cerebellum	0.630047	Brain_Spinal_cord_cervical_c-1	1.1075	0.892499	0.892499	-4.75628	0.481661	-2.13731	3.70378	2	0
ENSG00000175220.7	ARHGAP1	1.37e-05	2	2	2.25e-06	Brain_Cortex	0.00230459	Brain_Caudate_basal_ganglia	1.61935	0.380652	0.380652	3.04788	4.72949	3.88869	1.18907	2	0
ENSG00000224728.1	AC090945.1	7.92e-07	4	3	2.25e-06	Brain_Cerebellar_Hemisphere	0.987304	Brain_Anterior_cingulate_cortex_BA24	2.70937	0.0685664	0.222366	0.0159125	4.72918	2.30084	1.92719	3	0
ENSG00000036257.8	CUL3	2.28e-06	1	1	2.28e-06	Brain_Cerebellum	2.28e-06	Brain_Cerebellum	1	1	1	4.72713	4.72713	4.72713	NA	1	0
ENSG00000110107.4	PRPF19	1.25e-05	2	2	2.32e-06	Brain_Cerebellar_Hemisphere	0.509095	Brain_Anterior_cingulate_cortex_BA24	1.02917	0.970833	0.970833	-4.72325	-0.660247	-2.69175	2.87297	2	0
ENSG00000146007.6	ZMAT2	5.77e-06	5	2	2.35e-06	Brain_Cerebellum	0.00012535	Brain_Frontal_Cortex_BA9	4.33313	0.00030285	0.497876	-4.72109	-3.83542	-4.29484	0.369526	2	0
ENSG00000115561.10	CHMP3	3.16e-06	4	4	2.4e-06	Brain_Cortex	0.135481	Brain_Cerebellum	1.88958	0.223067	0.223067	1.49283	4.7166	3.47464	1.42275	4	0
ENSG00000255190.2	TRIM51DP	3.69e-09	9	3	2.42e-06	Brain_Amygdala	0.863451	Brain_Hippocampus	7.90945	0.00076023	0.3126	-4.71456	0.296116	-1.31802	1.4775	3	0
ENSG00000128266.7	GNAZ	0.00015748	7	4	2.46e-06	Brain_Spinal_cord_cervical_c-1	0.238897	Brain_Cerebellar_Hemisphere	5.20437	5.97e-10	0.199221	1.17775	4.71119	3.73992	1.30164	4	0
ENSG00000151067.16	CACNA1C	2.06e-05	3	3	2.46e-06	Brain_Cerebellar_Hemisphere	0.00023026	Brain_Cerebellum	2.54263	0.111997	0.111997	-4.71109	-3.68327	-4.21851	0.515233	3	0
ENSG00000216915.2	RP1-97D16.1	2.49e-06	1	1	2.49e-06	Brain_Nucleus_accumbens_basal_ganglia	2.49e-06	Brain_Nucleus_accumbens_basal_ganglia	1	1	1	4.70868	4.70868	4.70868	NA	1	0
ENSG00000160828.13	STAG3L2	2.82e-05	9	8	2.54e-06	Brain_Cerebellar_Hemisphere	0.99935	Brain_Substantia_nigra	2.9696	9.9e-17	0.34375	-2.69294	4.70457	0.542352	2.36552	8	0
ENSG00000099377.9	HSD3B7	8.26e-06	2	2	2.55e-06	Brain_Cortex	0.0009655	Brain_Caudate_basal_ganglia	1.4919	0.5081	0.5081	-4.7037	-3.30039	-4.00205	0.99229	2	0
ENSG00000172171.6	TEFM	4.38e-05	10	3	2.56e-06	Brain_Cortex	0.0378231	Brain_Hippocampus	8.54554	0.00744867	0.457976	2.07677	4.70365	3.95691	0.804962	3	0
ENSG00000204950.2	LRRC10B	2.56e-06	1	1	2.56e-06	Brain_Cerebellar_Hemisphere	2.56e-06	Brain_Cerebellar_Hemisphere	1	1	1	-4.70307	-4.70307	-4.70307	NA	1	0
ENSG00000140623.9	2024-09-12	6.68e-06	13	6	2.65e-06	Brain_Cerebellar_Hemisphere	0.511832	Brain_Caudate_basal_ganglia	7.39343	0.0076568	0.331463	-4.69619	-0.655987	-2.85311	1.24936	6	0
ENSG00000173457.6	PPP1R14B	9.45e-09	4	3	2.68e-06	Brain_Amygdala	0.16509	Brain_Nucleus_accumbens_basal_ganglia	2.64637	0.0866033	0.232891	1.38815	4.6936	3.1421	1.72685	3	0
ENSG00000259957.2	RP11-491F9.8	7.23e-06	2	2	2.71e-06	Brain_Cerebellar_Hemisphere	0.582724	Brain_Cerebellum	1.15425	0.845753	0.845753	-4.69187	0.549411	-2.07123	3.70615	2	0
ENSG00000136536.10	2024-03-07	5.29e-09	2	2	2.76e-06	Brain_Anterior_cingulate_cortex_BA24	0.00033082	Brain_Spinal_cord_cervical_c-1	1.08777	0.912228	0.912228	3.58989	4.68828	4.13908	0.776674	2	0
ENSG00000075413.13	MARK3	1.56e-05	2	2	2.78e-06	Brain_Frontal_Cortex_BA9	0.557264	Brain_Cortex	1.0355	0.964496	0.964496	-0.58691	4.68655	2.04982	3.7289	2	0
ENSG00000223865.6	HLA-DPB1	2.81e-10	6	6	2.82e-06	Brain_Cerebellum	0.548985	Brain_Nucleus_accumbens_basal_ganglia	1.99264	0.245177	0.245177	-2.23305	4.68325	1.40879	3.26609	6	0
ENSG00000149150.4	SLC43A1	1.34e-07	7	7	2.85e-06	Brain_Cerebellum	0.820234	Brain_Anterior_cingulate_cortex_BA24	3.51157	0.230203	0.230203	-4.68123	3.29624	-0.429895	2.5225	7	0
ENSG00000085788.9	DDHD2	1.06e-05	3	2	2.86e-06	Brain_Putamen_basal_ganglia	0.0276478	Brain_Caudate_basal_ganglia	2.45944	0.0669407	0.473619	-4.68082	-2.20225	-3.80514	1.39013	2	0
ENSG00000139428.7	MMAB	8.73e-06	3	1	3.05e-06	Brain_Cortex	3e-05	Brain_Cerebellum	2.90465	0.0257653	2.90465	-4.66722	-4.17335	-4.37634	0.258401	1	0
ENSG00000264538.2	SUZ12P	0.0004523	13	2	3.06e-06	Brain_Substantia_nigra	0.0283596	Brain_Hippocampus	12.0416	1.67e-08	0.605462	2.19228	4.66655	3.73301	0.556195	2	0
ENSG00000157703.11	SVOPL	3.23e-06	1	1	3.23e-06	Brain_Putamen_basal_ganglia	3.23e-06	Brain_Putamen_basal_ganglia	1	1	1	-4.65589	-4.65589	-4.65589	NA	1	0
ENSG00000234928.1	AP000344.3	1.08e-05	4	4	3.28e-06	Brain_Cortex	0.269943	Brain_Anterior_cingulate_cortex_BA24	1.11905	0.882116	0.882116	-2.18284	4.65225	1.18416	2.79113	4	0
ENSG00000254377.1	LINC00966	3.32e-06	1	1	3.32e-06	Brain_Nucleus_accumbens_basal_ganglia	3.32e-06	Brain_Nucleus_accumbens_basal_ganglia	1	1	1	-4.65008	-4.65008	-4.65008	NA	1	0
ENSG00000139517.6	LNX2	3.42e-06	1	1	3.42e-06	Brain_Cerebellum	3.42e-06	Brain_Cerebellum	1	1	1	-4.64368	-4.64368	-4.64368	NA	1	0
ENSG00000249484.4	AC091969.1	3.43e-06	1	1	3.43e-06	Brain_Caudate_basal_ganglia	3.43e-06	Brain_Caudate_basal_ganglia	1	1	1	4.64302	4.64302	4.64302	NA	1	0
ENSG00000171928.9	TVP23B	8.79e-05	8	7	3.56e-06	Brain_Cerebellar_Hemisphere	0.618365	Brain_Frontal_Cortex_BA9	2.59254	2.47e-05	0.173784	-2.47287	4.63577	1.12788	2.51215	7	0
ENSG00000065833.7	ME1	3.19e-05	4	3	3.57e-06	Brain_Cerebellar_Hemisphere	0.0760822	Brain_Hypothalamus	2.60004	0.00263678	0.486379	-4.63504	3.91622	-0.883174	4.39297	3	0

## Sheet: ST8
Supplementary Table 8. Significant results from TWAS of externalizing spectrum using PsychENCODE samples.
gene	gene_name	zscore	effect_size	pvalue	var_g	pred_perf_r2	pred_perf_pval	n_snps_used	n_snps_in_cov	n_snps_in_model
ENSG00000213672	NCKIPSD	-8.72254	-0.210735	2.72e-18	0.00867625	0.311726	2.4e-109	1	88	89
ENSG00000111801	BTN3A3	-8.19335	-5.09381	2.54e-16	9.12e-06	0.200769	1.92e-66	1	63	66
ENSG00000272918	lnc-SRPK2-7	7.66199	0.88014	1.83e-14	0.000747285	0.0195818	1.96e-07	3	21	21
ENSG00000157851	DPYSL5	7.59682	0.281079	3.04e-14	0.00588144	0.251555	2.7e-85	3	53	54
ENSG00000119414	PPP6C	7.57799	0.495845	3.51e-14	0.0020445	0.238105	3.5e-80	5	30	31
ENSG00000232630	PRPS1P2	-7.48305	-36.6599	7.26e-14	3.64e-07	0.0183792	4.52e-07	2	26	27
ENSG00000084764	MAPRE3	-7.45531	-0.986074	8.97e-14	0.000494837	0.0325748	2.34e-11	5	10	10
ENSG00000260000	NONHSAG044455.2	7.43163	0.601449	1.07e-13	0.00147294	0.0689785	1.69e-22	6	38	38
ENSG00000049167	ERCC8	7.38193	397.057	1.56e-13	2.88e-09	0.0758541	1.22e-24	1	23	25
ENSG00000124529	HIST1H4B	-7.37255	-0.894656	1.67e-13	0.000498321	0.0731707	8.37e-24	4	32	35
ENSG00000254527	ENPP7P12	7.2759	1.1628	3.44e-13	0.000252592	0.0216943	4.51e-08	1	49	51
ENSG00000126860	EVI2A	7.2253	2.24505	5e-13	9.66e-05	0.0113261	6.27e-05	1	7	7
ENSG00000228223	HCG11	-7.21674	-165.512	5.32e-13	1.61e-08	0.090292	3.45e-29	1	44	45
ENSG00000105656	ELL	-7.18723	-0.640767	6.61e-13	0.00135423	0.170626	8.36e-56	5	72	72
ENSG00000267325	LINC01415	-7.17546	-0.643425	7.21e-13	0.00084482	0.0296772	1.76e-10	2	22	22
ENSG00000169519	METTL15	-7.1228	-0.953352	1.06e-12	0.000621521	0.200393	2.62e-66	2	60	61
ENSG00000216915	GPR89P	7.11945	0.545705	1.08e-12	0.00156766	0.115967	1.93e-37	1	53	54
ENSG00000146067	FAM193B	-7.09311	-1.76413	1.31e-12	0.000138484	0.0306053	9.21e-11	1	47	48
ENSG00000170074	FAM153A	7.09311	6.96597	1.31e-12	8.88e-06	0.426615	1.01e-161	1	65	73
ENSG00000272056	HSALNG0013765	7.04836	1.6945	1.81e-12	0.00014139	0.0131004	1.8e-05	1	26	26
ENSG00000084693	AGBL5	-7.03626	-6.10533	1.97e-12	1.1e-05	-0.000708327	0.797788	1	3	3
ENSG00000138030	KHK	-6.99962	-0.94833	2.57e-12	0.000529953	0.0226718	2.28e-08	1	11	11
ENSG00000170396	ZNF804A	6.99654	0.885902	2.62e-12	0.000625913	0.0348636	4.75e-12	3	17	18
ENSG00000138028	CGREF1	-6.99643	-0.340718	2.63e-12	0.00374017	0.174665	3.3e-57	2	60	61
ENSG00000185480	PARPBP	6.9846	1.44735	2.86e-12	0.000241145	0.0790412	1.22e-25	1	39	39
ENSG00000105655	ISYNA1	6.98186	10.068	2.91e-12	5.24e-06	0.00457237	0.00796317	1	37	38
ENSG00000120860	WASHC3	-6.94995	-0.194523	3.65e-12	0.0132626	0.239504	1.04e-80	3	46	47
ENSG00000260664	NONHSAG019936.2	-6.94281	-4.62689	3.84e-12	3.16e-05	0.0896665	5.45e-29	1	18	18
ENSG00000163016	ALMS1P1	6.92072	0.354036	4.49e-12	0.00388167	0.250316	8.05e-85	5	45	48
ENSG00000219392	ZNF602P	6.90295	1.43159	5.09e-12	0.000203005	0.157704	2.33e-51	2	28	28
ENSG00000178922	HYI	6.87269	4.35896	6.3e-12	1.56e-05	0.236255	1.74e-79	1	85	85
ENSG00000186889	TMEM17	6.85767	83.6128	7e-12	8.59e-08	0.275072	1.85e-94	1	27	27
ENSG00000256989	AK300864	6.85125	0.318806	7.32e-12	0.00485987	0.018198	5.13e-07	4	29	29
ENSG00000172247	C1QTNF4	6.84585	4.88759	7.6e-12	1.64e-05	0.0046286	0.00763894	2	15	15
ENSG00000197062	ZSCAN26	6.82872	0.933719	8.57e-12	0.000462124	0.0206942	9.03e-08	1	20	21
ENSG00000166275	BORCS7	-6.8035	-0.996278	1.02e-11	0.00042444	0.558217	1.85e-236	1	44	44
ENSG00000214435	AS3MT	-6.8035	-1.03493	1.02e-11	0.000393331	0.372251	9.51e-136	1	54	54
ENSG00000203886	NA	6.8035	1.38836	1.02e-11	0.000218562	0.0350756	4.1e-12	1	12	12
ENSG00000270179	NA	6.80263	12.5249	1.03e-11	3.32e-06	0.0717083	2.39e-23	1	26	26
ENSG00000270154	NA	6.7993	3.45622	1.05e-11	4.31e-05	0.0476773	6.08e-16	1	26	27
ENSG00000179021	C3orf38	-6.75841	-0.712218	1.4e-11	0.00119675	0.0478257	5.48e-16	8	33	33
ENSG00000144035	NAT8	6.75449	0.338286	1.43e-11	0.00372002	0.082366	1.1e-26	5	23	24
ENSG00000215032	GNL3LP1	-6.71257	-0.711904	1.91e-11	0.000868506	0.0400496	1.27e-13	3	16	16
ENSG00000140832	MARVELD3	-6.70724	-8.92387	1.98e-11	5.84e-06	0.0692065	1.44e-22	1	27	27
ENSG00000119777	TMEM214	6.67993	9.11342	2.39e-11	4.47e-06	-0.000753549	0.937939	1	7	7
ENSG00000158406	H4C8	6.67876	0.434769	2.41e-11	0.00200896	0.0901728	3.76e-29	1	46	46
ENSG00000165868	HSPA12A	-6.62164	-1.64155	3.55e-11	0.000187649	0.0539874	7.15e-18	2	45	45
ENSG00000112763	BTN2A1	6.58606	0.517601	4.52e-11	0.00133981	0.147767	5.5e-48	1	104	105
ENSG00000231859	NA	6.55047	20.5822	5.74e-11	5.31e-07	-0.000678685	0.746261	1	26	26
ENSG00000166747	AP1G1	-6.52745	-3.58108	6.69e-11	3.56e-05	0.0956026	7.06e-31	1	23	23
ENSG00000175105	ZNF654	-6.50312	-1.68007	7.87e-11	0.000102937	0.0323437	2.75e-11	4	25	26
ENSG00000116497	S100PBP	6.49172	0.558705	8.49e-11	0.000980699	0.0623106	1.96e-20	2	39	39
ENSG00000124140	SLC12A5	6.46288	1.86686	1.03e-10	9.34e-05	0.013971	9.8e-06	1	17	17
ENSG00000121769	FABP3	-6.41751	-0.983108	1.39e-10	0.000262804	0.0572727	7.01e-19	3	26	27
ENSG00000259901	NA	6.37695	2.22564	1.81e-10	0.000127544	0.059091	1.93e-19	1	60	60
ENSG00000256053	COA8	-6.37488	-0.332931	1.83e-10	0.00277146	0.278318	9.56e-96	4	80	81
ENSG00000186960	LINC01551	6.3528	3.31084	2.11e-10	3.9e-05	0.146112	1.99e-47	4	30	31
ENSG00000121905	HPCA	6.34115	12.7472	2.28e-10	1.81e-06	0.0256428	2.9e-09	1	14	14
ENSG00000173273	TNKS	-6.33359	-1.36496	2.4e-10	0.000198919	0.0632824	9.84e-21	2	55	57
ENSG00000144040	SFXN5	6.28451	7.60773	3.29e-10	8.25e-06	0.118411	3.07e-38	1	33	33
ENSG00000076685	NT5C2	-6.27777	-0.508441	3.43e-10	0.000823585	0.0907452	2.48e-29	5	40	41
ENSG00000270074	NA	6.19453	1.10185	5.85e-10	0.000322304	0.033978	8.8e-12	1	58	60
ENSG00000255389	NA	6.17927	0.961697	6.44e-10	0.000592011	0.581881	3.09e-252	7	152	153
ENSG00000163013	FBXO41	6.10786	2.76889	1.01e-09	4.41e-05	0.0161763	2.1e-06	1	23	24
ENSG00000198366	NA	-6.09859	-1.9814	1.07e-09	6.18e-05	0.0111048	7.33e-05	1	10	10
ENSG00000241549	GUSBP2	6.05901	0.308873	1.37e-09	0.00322328	0.331861	7.29e-118	1	48	49
ENSG00000148943	LIN7C	6.05518	1.50977	1.4e-09	0.000160584	0.0117466	4.67e-05	1	15	16
ENSG00000040199	PHLPP2	-6.05319	-52.6631	1.42e-09	1.3e-07	0.222337	2.67e-74	1	67	67
ENSG00000075413	MARK3	-6.05247	-1.25107	1.43e-09	0.000171748	0.0307232	8.48e-11	2	30	30
ENSG00000174963	ZIC4	-5.99769	-0.201903	2e-09	0.00766148	0.0739783	4.69e-24	3	21	22
ENSG00000148798	INA	-5.9861	-1.48747	2.15e-09	8.19e-05	0.173018	1.24e-56	2	22	22
ENSG00000170456	DENND5B	5.97978	1.81321	2.23e-09	9.83e-05	0.0462938	1.61e-15	2	34	34
ENSG00000226314	ZNF192P1	-5.97887	-0.800586	2.25e-09	0.000475773	0.2878	1.53e-99	1	52	53
ENSG00000261839	NA	-5.97887	-1.23313	2.25e-09	0.000200539	0.0296151	1.83e-10	1	23	24
ENSG00000272009	NA	5.97698	3.22483	2.27e-09	2.92e-05	0.0486143	3.15e-16	2	27	29
ENSG00000232224	NA	5.96282	2.29134	2.48e-09	9.41e-05	0.298095	1.02e-103	1	108	109
ENSG00000109452	INPP4B	5.96121	8.28382	2.5e-09	6.51e-06	0.0229724	1.85e-08	1	20	20
ENSG00000154319	FAM167A	-5.92163	-6.62979	3.19e-09	6.44e-06	0.0950186	1.08e-30	2	53	53
ENSG00000197279	ZNF165	5.91319	2.83538	3.36e-09	4.07e-05	0.0380108	5.29e-13	2	20	20
ENSG00000253641	LINCR-0001	-5.89288	-10.3243	3.8e-09	3.1e-06	0.0398901	1.42e-13	1	27	29
ENSG00000231690	LINC00574	-5.85327	-1.72833	4.82e-09	0.000107479	0.192654	1.54e-63	3	45	45
ENSG00000050438	SLC4A8	5.8433	1.71389	5.12e-09	9.47e-05	0.128723	1.26e-41	4	32	32
ENSG00000109919	MTCH2	-5.81929	-0.75418	5.91e-09	0.000467956	0.0886683	1.13e-28	3	48	48
ENSG00000235217	TSPY26P	5.79321	2.17821	6.91e-09	6.53e-05	0.0456996	2.44e-15	2	19	19
ENSG00000240303	ACAD11	-5.73185	-1.33082	9.93e-09	0.000168361	0.0924129	7.32e-30	1	43	43
ENSG00000168329	CX3CR1	-5.71794	-28.6328	1.08e-08	4.88e-07	-0.00014207	0.367549	2	33	35
ENSG00000271816	BMS1P4	5.70199	1.37905	1.18e-08	0.00014762	0.137289	1.8e-44	1	25	26
ENSG00000216901	ZNF603P	-5.66884	-0.311789	1.44e-08	0.00311089	0.312575	1.06e-109	2	72	74
ENSG00000116127	ALMS1	5.66289	0.218189	1.49e-08	0.005033	0.102125	5.78e-33	3	45	46
ENSG00000110944	IL23A	5.6623	939984	1.49e-08	1.44e-16	-0.000211779	0.39613	1	13	14
ENSG00000062485	CS	-5.6623	-19.191	1.49e-08	3.47e-07	0.00292262	0.0275125	1	46	46
ENSG00000104312	RIPK2	5.6424	0.724378	1.68e-08	0.000431855	0.0145515	6.53e-06	3	20	20
ENSG00000176209	SMIM19	5.62495	0.119454	1.86e-08	0.0186214	0.44639	8.75e-172	1	45	46
ENSG00000102471	NDFIP2	-5.60343	-1.21578	2.1e-08	0.000164682	0.0402569	1.1e-13	1	32	32
ENSG00000084636	COL16A1	-5.58133	-5.53211	2.39e-08	9.51e-06	0.337977	1.68e-120	1	61	63
ENSG00000170185	USP38	-5.56225	-0.938	2.66e-08	0.000251608	0.00974662	0.000191448	2	47	47
ENSG00000075785	RAB7A	5.55792	7.23906	2.73e-08	7.57e-06	0.00908707	0.000305671	1	17	17
ENSG00000141101	NOB1	-5.54118	-0.597878	3e-08	0.00072251	0.0117902	4.53e-05	2	12	12
ENSG00000140830	TXNL4B	5.53131	1.53927	3.18e-08	0.000138957	0.287249	2.55e-99	1	48	49
ENSG00000131323	TRAF3	5.53082	0.262818	3.19e-08	0.00474293	0.0775283	3.64e-25	4	32	33
ENSG00000205269	TMEM170B	-5.50435	-3.68402	3.71e-08	2.44e-05	0.0413901	4.99e-14	9	44	44
ENSG00000196812	ZSCAN16	5.49227	0.687911	3.97e-08	0.000607412	0.0618219	2.78e-20	1	21	21
ENSG00000189134	NKAPL	5.49227	1.83942	3.97e-08	8.5e-05	0.00638607	0.00211578	1	35	36
ENSG00000110871	COQ5	5.48558	0.646697	4.12e-08	0.00058863	0.294041	4.56e-102	2	70	70
ENSG00000261584	NA	5.48221	1.62449	4.2e-08	0.000111981	0.431002	6.34e-164	4	41	43
ENSG00000230870	FBXW11P1	5.44567	11.87	5.16e-08	1.72e-06	0.013674	1.21e-05	1	13	13
ENSG00000255020	NA	5.43513	6.90028	5.48e-08	6.48e-06	0.172359	2.09e-56	3	65	67
ENSG00000163795	ZNF513	-5.41973	-12.7805	5.97e-08	1.32e-06	-0.000604073	0.6523	1	17	17
ENSG00000229657	NA	5.41686	1.15717	6.07e-08	0.000153673	0.0227146	2.22e-08	2	18	18
ENSG00000168071	CCDC88B	5.41409	1.59491	6.16e-08	8.32e-05	0.291376	5.5e-101	2	28	28
ENSG00000189298	ZKSCAN3	-5.39101	-0.477898	7.01e-08	0.0012307	0.329626	6.62e-117	3	122	127
ENSG00000164733	CTSB	-5.38095	-0.617036	7.41e-08	0.000475581	0.280028	1.99e-96	3	48	49
ENSG00000164106	SCRG1	-5.36188	-493.245	8.24e-08	6.27e-10	0.450764	4.66e-174	1	18	18
ENSG00000185585	OLFML2A	5.33667	14.2832	9.47e-08	4.48e-07	0.0243839	6.95e-09	1	44	44
ENSG00000163827	LRRC2	5.32047	0.458824	1.03e-07	0.00144653	0.488699	1.42e-194	8	169	171
ENSG00000114251	WNT5A	-5.30201	-8.17461	1.15e-07	8.52e-06	0.0664066	1.06e-21	1	43	44
ENSG00000163946	TASOR	-5.29757	-0.678163	1.17e-07	0.000471256	0.0290898	2.64e-10	2	36	36
ENSG00000009307	CSDE1	5.29356	12.1345	1.2e-07	8.03e-07	0.0167188	1.44e-06	1	21	22
ENSG00000218016	ZNF192P2	5.27834	0.524439	1.3e-07	0.000952493	0.259213	3.01e-88	1	60	60
ENSG00000213390	ARHGAP19	-5.22315	-3.8569	1.76e-07	1.52e-05	0.0711627	3.54e-23	1	61	61
ENSG00000110756	HPS5	5.21324	1.3767	1.86e-07	0.000133616	0.0198091	1.67e-07	1	18	18
ENSG00000085788	DDHD2	-5.19133	-0.687874	2.09e-07	0.000446693	0.0932291	4.03e-30	2	29	29
ENSG00000149179	C11orf49	5.12343	1.57138	3e-07	8.01e-05	0.0797279	7.43e-26	2	23	24
ENSG00000078295	ADCY2	5.1231	0.623627	3.01e-07	0.000253287	0.0294644	2.04e-10	2	45	45
ENSG00000171311	EXOSC1	-5.1044	-5.92776	3.32e-07	6.07e-06	0.0377367	6.41e-13	2	24	25
ENSG00000187837	H1-2	-5.09138	-0.53722	3.55e-07	0.000641784	0.095917	5.6e-31	1	29	30
ENSG00000121766	ZCCHC17	-5.09038	-4.90553	3.57e-07	4.98e-06	0.0470532	9.43e-16	1	49	49
ENSG00000076513	ANKRD13A	5.07627	2.24672	3.85e-07	7.04e-05	-0.000265871	0.420564	3	17	17
ENSG00000212916	MAP10	-5.07113	-1.76586	3.95e-07	3.84e-05	0.0708756	4.34e-23	1	69	70
ENSG00000148057	IDNK	5.05325	1.46793	4.34e-07	0.000100156	0.140188	1.94e-45	1	75	76
ENSG00000175324	LSM1	5.04525	55.8621	4.53e-07	6.07e-08	0.0844356	2.45e-27	1	24	25
ENSG00000186470	BTN3A2	5.03591	1.14149	4.76e-07	9.67e-05	0.471339	5.28e-185	5	60	61
ENSG00000115207	GTF3C2	-5.03145	-4.25476	4.87e-07	1.19e-05	0.0272902	9.23e-10	1	26	26
ENSG00000178965	ERICH3	5.02244	0.417862	5.1e-07	0.0011038	0.0507099	7.21e-17	3	56	59
ENSG00000131981	LGALS3	5.01316	2.14385	5.35e-07	0.000103438	0.0378618	5.87e-13	1	17	17
ENSG00000224997	NA	-5.01144	-0.531939	5.4e-07	0.000620876	0.0213438	5.75e-08	2	13	13
ENSG00000110237	ARHGEF17	-5.01079	-11.1942	5.42e-07	2.38e-06	0.00352187	0.0174452	1	32	34
ENSG00000184825	NA	-5.00845	-5.78634	5.49e-07	6.9e-06	0.00443634	0.00880692	1	2	2
ENSG00000165806	CASP7	4.97691	0.316634	6.46e-07	0.00233623	0.401243	2.62e-149	9	77	79
ENSG00000105676	ARMC6	4.96881	14.6321	6.74e-07	1.36e-06	0.0109281	8.31e-05	1	27	27
ENSG00000183444	OR7E38P	-4.96849	-2.00226	6.75e-07	6.55e-05	0.0321076	3.24e-11	4	55	56
ENSG00000257086	NA	4.96761	2.68535	6.78e-07	1.94e-05	0.0451642	3.55e-15	1	22	22
ENSG00000213281	NRAS	-4.95375	-1.20796	7.28e-07	8.62e-05	0.00208309	0.05285	1	12	12
ENSG00000116981	NT5C1A	4.95178	0.586256	7.35e-07	0.000611717	0.106266	2.69e-34	1	22	22
ENSG00000165553	NGB	4.94104	2.59568	7.77e-07	1.74e-05	0.0446014	5.27e-15	1	27	28
ENSG00000103494	RPGRIP1L	4.9398	0.22274	7.82e-07	0.0057246	0.221661	4.74e-74	2	98	98
ENSG00000235513	L3MBTL2-AS1	-4.93235	-33.8302	8.12e-07	1.94e-07	0.0154729	3.43e-06	1	21	21
ENSG00000091844	RGS17	-4.89938	-1.06474	9.61e-07	0.000181438	0.00559877	0.00374816	2	18	18
ENSG00000118855	MFSD1	-4.89553	-1.1839	9.8e-07	0.000148803	0.12015	8.3e-39	1	56	57
ENSG00000196666	FAM180B	-4.88628	-1.901	1.03e-06	5.25e-05	0.0344276	6.44e-12	1	12	12
ENSG00000228065	LINC01515	-4.87933	-0.581006	1.06e-06	0.000603828	0.380113	2.31e-139	4	61	61
ENSG00000182934	SRPRA	4.86747	0.70355	1.13e-06	0.000264673	0.0756047	1.45e-24	5	23	24
ENSG00000102908	NFAT5	-4.85185	-1.642	1.22e-06	8.72e-05	0.00295598	0.0268184	3	14	14
ENSG00000104695	PPP2CB	4.8459	6.973	1.26e-06	5.31e-06	0.132436	7.42e-43	1	46	46
ENSG00000056972	TRAF3IP2	4.84036	1.43877	1.3e-06	0.000141771	0.00503704	0.00565409	2	7	7
ENSG00000064225	ST3GAL6	-4.83187	-0.18724	1.35e-06	0.0050581	0.15921	7.12e-52	3	59	60
ENSG00000177169	ULK1	4.82827	3.03213	1.38e-06	2.17e-05	9.07e-05	0.29017	1	26	26
ENSG00000229222	KRT18P4	4.7995	5.34197	1.59e-06	7.53e-06	0.015389	3.64e-06	2	18	19
ENSG00000077522	ACTN2	4.79779	0.460375	1.6e-06	0.00136332	0.0323409	2.75e-11	2	56	58
ENSG00000228793	NA	4.79705	13.2525	1.61e-06	1.59e-06	0.215848	6.5e-72	1	38	40
ENSG00000180535	BHLHA15	4.79464	0.169717	1.63e-06	0.00538538	0.174611	3.45e-57	3	38	38
ENSG00000215447	NA	-4.7941	-0.282952	1.63e-06	0.00260232	0.646202	4.2e-300	3	36	37
ENSG00000119771	KLHL29	4.77517	0.806711	1.8e-06	0.000317429	0.0682035	2.94e-22	4	36	37
ENSG00000197142	ACSL5	4.77169	0.988462	1.83e-06	0.000209933	0.0907133	2.54e-29	1	21	21
ENSG00000147724	FAM135B	4.73466	1.23048	2.19e-06	0.000139863	0.0221237	3.34e-08	1	32	32
ENSG00000164989	CCDC171	-4.7244	-0.340045	2.31e-06	0.00159428	0.370085	9.25e-135	7	65	69
ENSG00000126214	KLC1	-4.72402	-1.27241	2.31e-06	9.17e-05	0.0402522	1.11e-13	2	36	36
ENSG00000107872	FBXL15	4.71973	1.17353	2.36e-06	0.00014248	0.00517074	0.00512568	1	15	15
ENSG00000180917	CMTR2	-4.71688	-0.398831	2.39e-06	0.00138764	0.0448202	4.52e-15	1	13	13
ENSG00000175893	ZDHHC21	4.71242	0.456474	2.45e-06	0.00095754	0.0809786	3.01e-26	2	24	25
ENSG00000105698	USF2	4.70198	8.0806	2.58e-06	1.79e-06	0.0149457	4.96e-06	2	42	44
ENSG00000159199	ATP5MC1	-4.70121	-1.54871	2.59e-06	7.86e-05	0.147631	6.11e-48	2	59	61
ENSG00000159596	TMEM69	4.69011	0.255742	2.73e-06	0.0028857	0.0653658	2.23e-21	5	54	55
ENSG00000136404	TM6SF1	-4.68771	-8.46341	2.76e-06	2.69e-06	0.0402367	1.12e-13	1	25	25
ENSG00000223768	LINC00205	-4.66924	-0.221733	3.02e-06	0.00402527	0.654461	7.17e-307	3	34	34
ENSG00000165476	REEP3	-4.66825	-5.34893	3.04e-06	6.48e-06	0.104505	9.92e-34	2	31	32
ENSG00000265817	FSBP	4.654	0.411402	3.26e-06	0.00108486	0.00624299	0.0023467	1	2	2
ENSG00000196502	SULT1A1	4.65343	0.23383	3.26e-06	0.00295901	0.188337	5.23e-62	1	84	87
ENSG00000196296	ATP2A1	-4.65343	-3.50558	3.26e-06	1.32e-05	0.0161831	2.09e-06	1	18	19
ENSG00000173295	FAM86B3P	-4.64306	-2.66338	3.43e-06	1.97e-05	0.470771	1.07e-184	1	48	49
ENSG00000164142	FAM160A1	-4.64064	-3.54125	3.47e-06	1.19e-05	0.0188313	3.3e-07	1	24	24
ENSG00000166971	AKTIP	-4.63533	-4.94544	3.56e-06	1.03e-05	0.321971	1.2e-113	1	77	78
ENSG00000159592	GPBP1L1	4.63532	5.61224	3.56e-06	6.16e-06	0.0501113	1.1e-16	1	11	11
ENSG00000177548	RABEP2	-4.63227	-7.50451	3.62e-06	2.77e-06	0.00183359	0.0644478	3	36	36
ENSG00000273301	NA	-4.62456	-1.84729	3.75e-06	5.93e-05	0.00381517	0.0139919	2	8	8
ENSG00000187398	LUZP2	-4.62168	-0.387801	3.81e-06	0.00123133	0.0744079	3.44e-24	5	84	84
ENSG00000183281	PLGLB1	-4.61956	-4.49055	3.85e-06	1.02e-05	0.251604	2.59e-85	1	69	73
ENSG00000251442	LINC01094	4.61827	25.748	3.87e-06	2.52e-07	0.00836288	0.000511831	1	28	31
ENSG00000068615	REEP1	-4.60945	-0.61304	4.04e-06	0.000515915	0.0725129	1.34e-23	5	53	54
ENSG00000203685	STUM	4.60631	2.27775	4.1e-06	5.13e-05	0.0669611	7.14e-22	2	78	78
ENSG00000168298	H1-4	4.59338	1.23348	4.36e-06	0.000110378	0.00164965	0.0747226	1	11	11
ENSG00000197697	NA	4.59338	2.37183	4.36e-06	2.99e-05	0.000541706	0.190509	1	9	9
ENSG00000253649	PRSS51	4.57984	1.45428	4.65e-06	5.74e-05	0.0109407	8.23e-05	1	22	22
ENSG00000148950	IMMP1L	-4.56711	-8.28917	4.95e-06	2.7e-06	0.0573286	6.73e-19	2	45	46
ENSG00000182841	RRP7BP	4.5654	0.573881	4.99e-06	0.00061025	0.163436	2.53e-53	2	57	57
ENSG00000162623	TYW3	-4.56059	-2.66041	5.1e-06	2.36e-05	0.324097	1.5e-114	8	114	117
ENSG00000049449	RCN1	-4.55326	-2.55613	5.28e-06	2.98e-05	0.184811	9.2e-61	4	36	36
ENSG00000158828	PINK1	4.54913	1.14096	5.39e-06	0.000150782	0.0682864	2.77e-22	2	32	32
ENSG00000079102	RUNX1T1	4.54068	1.1814	5.61e-06	0.000122934	0.0268399	1.26e-09	1	39	39
ENSG00000163947	ARHGEF3	4.53555	1.88516	5.75e-06	7.74e-05	0.0845425	2.27e-27	1	37	38
ENSG00000154316	TDH	-4.52637	-0.371043	6e-06	0.00139898	0.0920487	9.55e-30	3	76	76
ENSG00000197712	FAM114A1	-4.52038	-0.920479	6.17e-06	0.000197679	0.0269876	1.14e-09	1	97	100
ENSG00000182263	FIGN	-4.51984	-1.03781	6.19e-06	0.000162414	0.0453343	3.15e-15	1	19	20
ENSG00000272505	NA	4.50738	0.531316	6.56e-06	0.000491531	0.398732	4.16e-148	3	72	74
ENSG00000127083	OMD	-4.50164	-4.14013	6.74e-06	7.3e-06	0.00015049	0.273786	1	26	26
ENSG00000164944	VIRMA	4.50072	0.199506	6.77e-06	0.00517887	0.100413	2.05e-32	1	7	7
ENSG00000253704	NA	-4.50072	-0.823726	6.77e-06	0.000303795	0.0425292	2.25e-14	1	24	26

## Sheet: ST9
Supplementary Table 9. Significant results from TWAS of internalizing spectrum using PsychENCODE samples.
gene	gene_name	zscore	effect_size	pvalue	var_g	pred_perf_r2	pred_perf_pval	n_snps_used	n_snps_in_cov	n_snps_in_model
ENSG00000253649	PRSS51	-8.90401	-0.822168	5.39e-19	0.00030169	0.0109407	8.23e-05	3	22	22
ENSG00000272505	NONHSAG049515.2	-8.60556	-0.600296	7.59e-18	0.00049153	0.398732	4.16e-148	3	72	74
ENSG00000270154	NONHSAG049578.2	-8.06872	-2.42838	7.1e-16	4.31e-05	0.0476773	6.08e-16	1	26	27
ENSG00000185829	ARL17A	8.0537	0.962923	8.03e-16	0.00013974	0.245585	5.15e-83	2	42	48
ENSG00000108379	WNT3	8.01806	0.329202	1.07e-15	0.0010465	0.246176	3.07e-83	1	80	82
ENSG00000263142	LRRC37A17P	-7.73855	-0.857385	1.01e-14	0.0001607	0.0106659	9.99e-05	2	36	37
ENSG00000228696	ARL17B	-7.62938	-0.908607	2.36e-14	0.00013008	0.300964	6.79e-105	1	35	39
ENSG00000260075	NSFP1	-7.62938	-1.30171	2.36e-14	6.34e-05	0.394347	5.04e-146	1	35	39
ENSG00000254527	ENPP7P12	-7.44514	-0.697697	9.68e-14	0.00025259	0.0216943	4.51e-08	1	49	51
ENSG00000173295	FAM86B3P	7.36964	2.5017	1.71e-13	1.97e-05	0.470771	1.07e-184	1	48	49
ENSG00000101017	CD40	-6.93232	-0.311682	4.14e-12	0.00150233	0.0387105	3.25e-13	2	15	15
ENSG00000253641	LINCR-0001	6.72473	6.92626	1.76e-11	3.1e-06	0.0398901	1.42e-13	1	27	29
ENSG00000178149	DALRD3	-6.61482	-0.410609	3.72e-11	0.0006349	0.0510052	5.85e-17	5	34	34
ENSG00000145029	NICN1	6.36261	0.264872	1.98e-10	0.00152922	0.0830193	6.86e-27	1	47	47
ENSG00000270074	NONHSAG049574.2	-6.32229	-0.659469	2.58e-10	0.0003223	0.033978	8.8e-12	1	58	60
ENSG00000164733	CTSB	6.01273	0.403121	1.82e-09	0.00047558	0.280028	1.99e-96	3	48	49
ENSG00000128266	GNAZ	6.00424	0.326932	1.92e-09	0.00110278	0.200408	2.59e-66	4	47	47
ENSG00000251381	LINC00958	-5.88265	-1.37606	4.04e-09	5.6e-05	0.205194	4.88e-68	1	49	49
ENSG00000154316	TDH	5.82621	0.281574	5.67e-09	0.00139898	0.0920487	9.55e-30	3	76	76
ENSG00000154319	FAM167A	5.79458	3.83582	6.85e-09	6.44e-06	0.0950186	1.08e-30	2	53	53
ENSG00000115947	ORC4	5.74159	1.21843	9.38e-09	3.99e-05	0.0253389	3.58e-09	1	20	20
ENSG00000178467	P4HTM	-5.65775	-2.43552	1.53e-08	6.29e-06	0.153604	5.8e-50	2	34	34
ENSG00000168496	FEN1	5.57153	16.8201	2.53e-08	3.68e-07	0.0009447	0.134011	1	10	10
ENSG00000149485	FADS1	-5.54544	-0.100654	2.93e-08	0.0102625	0.25567	7.06e-87	2	35	36
ENSG00000163145	C1QTNF7	-5.54115	-5.24858	3e-08	3.55e-06	0.0838254	3.82e-27	1	49	49
ENSG00000178252	WDR6	5.53877	0.320991	3.05e-08	0.00080526	0.386083	3.88e-142	3	47	47
ENSG00000134825	TMEM258	5.53138	0.598452	3.18e-08	0.00028906	0.0127236	2.35e-05	2	11	11
ENSG00000103496	STX4	5.45109	1.25016	5.01e-08	6.73e-05	0.0601742	8.96e-20	1	15	15
ENSG00000273133	HSALNG0033052	-5.42118	-0.385152	5.92e-08	0.00062014	0.066049	1.37e-21	2	25	26
ENSG00000198218	QRICH1	-5.4208	-0.781069	5.93e-08	7.11e-05	0.0224563	2.65e-08	1	18	18
ENSG00000170396	ZNF804A	5.33838	0.398623	9.38e-08	0.00062591	0.0348636	4.75e-12	3	17	18
ENSG00000213672	NCKIPSD	-5.28008	-0.0744508	1.29e-07	0.00867625	0.311726	2.4e-109	1	88	89
ENSG00000113073	SLC4A9	5.2131	401.361	1.86e-07	5.07e-10	0.0120141	3.87e-05	1	14	14
ENSG00000172346	CSDC2	5.20413	0.355682	1.95e-07	0.00078825	0.362389	2.81e-131	3	63	64
ENSG00000110906	KCTD10	-5.14332	-0.191405	2.7e-07	0.00228877	0.114882	4.35e-37	5	107	110
ENSG00000167077	MEI1	4.98575	0.296947	6.17e-07	0.00104626	0.213082	6.67e-71	2	74	75
ENSG00000227373	RABGAP1L-DT	-4.83477	-0.103737	1.33e-06	0.00686138	0.0507279	7.12e-17	1	20	21
ENSG00000109956	B3GAT1	4.82325	0.684138	1.41e-06	0.00013364	0.0614242	3.69e-20	4	68	70
ENSG00000203737	GPR52	-4.81264	-22.5473	1.49e-06	1.35e-07	0.00337009	0.019566	1	26	28
ENSG00000187049	TMEM216	-4.80808	-0.362937	1.52e-06	0.00054436	0.0801006	5.68e-26	4	13	13
ENSG00000224897	POT1-AS1	4.79865	0.601752	1.6e-06	0.00019447	-0.0006291	0.680097	1	40	41
ENSG00000213689	TREX1	4.79416	0.141911	1.63e-06	0.00279393	0.288273	9.87e-100	4	24	24
ENSG00000244380	NA	-4.73113	-0.521279	2.23e-06	0.00020337	0.0190642	2.81e-07	2	9	9
ENSG00000122687	MRM2	4.72432	0.318769	2.31e-06	0.00060797	0.133713	2.8e-43	2	31	31
ENSG00000237764	NA	4.7169	10.5785	2.39e-06	5.95e-07	0.0155096	3.34e-06	1	7	7
ENSG00000167985	SDHAF2	-4.69061	-2.47704	2.72e-06	9.92e-06	0.0537352	8.54e-18	1	21	22
ENSG00000105928	GSDME	4.67248	0.0493677	2.98e-06	0.0247986	0.322006	1.16e-113	7	68	69
ENSG00000152518	ZFP36L2	-4.66649	-5.58015	3.06e-06	2.63e-06	0.00382902	0.0138474	1	6	6
ENSG00000232112	TMA7	4.65082	0.211186	3.31e-06	0.00116107	0.195109	2.05e-64	2	20	20
ENSG00000189050	RNFT1	-4.65064	-1.22997	3.31e-06	4.81e-05	0.0448347	4.47e-15	1	30	33
ENSG00000139428	MMAB	-4.63611	-0.323666	3.55e-06	0.00063473	0.142602	3.01e-46	2	90	91
ENSG00000204103	MAFB	-4.51853	-5.83037	6.23e-06	1.03e-06	0.00951047	0.00022633	2	15	15

[truncated: 8 more sheets: ST10, ST11, ST12, ST13, ST14, ST15, ST16, ST17]
